# Supplementary material for: Neuromedin U receptor 1 deletion leads to impaired immunotherapy response and high malignancy in colorectal cancer
Source: iScience. 2024 Jun 20;27(7):110318. doi: 10.1016/j.isci.2024.110318 (PMC11269305; doi:10.1016/j.isci.2024.110318)
Supplement: Table S1. CRC bulk sequencing count data, related to Figure 3 [file mmc2.xlsx]

## Sheet: CRC bulk RNA-seq feature counts
genes	CRC1	CRC2	CRC3	CRC4	CRC5	CRC6	CRC7	CRC8	CRC9	CRC10	CRC11	CRC12	CRC13	CRC14	CRC15	CRC16	CRC17	CRC18	CRC19	CRC20	CRC21	CRC22	CRC23	CRC24	CRC25	CRC26	CRC27	CRC28	CRC29	CRC30	CRC31	CRC32	CRC33	CRC34	CRC35	CRC36	CRC37	CRC38	CRC39	CRC40	CRC41	CRC42	CRC43	CRC44	CRC45	CRC46	CRC47	CRC48	CRC49
FLT3LG	169.973	497.916	73.6591	595.133	127.887	196.275	616.487	216.409	540.3	540.241	383.282	88.1624	83.6451	94.144	1025.44	429.239	82.3931	164.164	529.583	272.369	166.708	142.296	230.87	473.899	286.902	135.638	139.899	200.58	600.687	194.902	154.323	397.739	130.294	72.2784	128.393	59.0729	1859.62	205.89	57.1563	290.12	145.312	80.314	203.33	383.516	187.248	67.1391	74.6087	291.201	1375.95
ERI1	160.109	68.7598	207.649	80.2066	151.376	173.125	138.648	306.268	171.054	126.882	216.921	195.678	132.071	49.7877	116.717	138.339	114.39	86.0323	102.861	68.4276	233.392	168.286	38.8966	87.08	229.522	120.176	181.194	189.323	210.668	169.201	312.001	98.6308	95.8769	111.62	66.1658	257.876	169.731	92.1896	321.233	300.932	217.499	113.243	162.115	63.3219	64.1497	364.469	321.142	201.043	58.8641
SAP130	352.088	243.426	405.476	206.933	416.72	321.086	289.675	405.861	222.864	317.206	272.375	868.723	719.348	235.36	188.97	222.377	394.367	342.373	212.851	284.444	445.667	401.548	43.9155	249.324	493.332	330.309	252.829	230.257	193.586	248.447	335.485	250.865	78.6683	410.797	354.46	239.7	243.989	190.525	651.871	430.675	254.998	331.697	304.995	164.876	303.411	313.316	356.824	277.729	314.292
LOC100129098	0	0	2.80606	0	0.86998	0	0	0	0.822375	18.8341	0	0	0	0	0	10.3431	1.59987	0	0	0	1.11139	0.649754	0	0	0.699762	1.40557	0	9.21029	0	0	0	1.07207	0	1.82983	0	0	0	0	0	0	0	0	1.37385	0	4.33444	0	0.810964	0	0
SPIN1	1353	523.579	486.061	343.742	609.57	588.976	310.014	926.794	661.208	303.456	713.714	429.765	965.486	500.99	556.717	1154.2	562.406	683.143	318.67	396.168	443.728	820.205	508.107	225.851	358.403	517.124	517.953	345.533	769.571	665.216	503.318	435.291	436.334	184.379	537.056	416.687	571.417	377.652	451.729	528.153	753.231	393.747	435.302	397.044	267.625	421.307	680.982	458.195	608.31
WNT6	48.5638	0.790343	0	0	14.7897	211.373	61.8963	0.74882	152.139	14.869	0	2.1503	2.64142	11.768	14.8212	82.7448	11.1991	5.26728	15.2764	0	6.66834	5.84778	6.27365	8.24969	27.2907	77.3064	2.52829	48.0982	200.229	0	69.613	7.50452	0	4.57458	6.30151	13.6322	49.8586	171.063	67.2853	0	12.1874	2.40942	23.3555	7.16852	5.20133	19.1826	1.62193	423.848	58.8641
SGPL1	1248.24	937.346	867.073	672.131	1122.27	991.44	1379.05	1714.05	802.638	568.988	1356.98	795.612	836.451	656.292	536.341	840.377	711.94	800.627	760.766	406.541	744.631	1596.45	593.487	758.054	598.996	722.463	1035.76	738.87	725.949	909.186	673.485	1118.17	553.136	736.508	420.626	543.016	694.838	588.989	1061.37	623.488	505.309	602.355	493.213	1161.3	1009.06	852.56	1053.44	816.607	296.423
PRRX2	259.513	1371.24	68.7485	20.8537	122.667	40.2615	1675.33	158.75	214.64	1120.13	20.3873	2.1503	118.864	66.9871	690.111	592.143	1142.3	83.3986	154.801	120.755	34.4531	176.083	134.256	65.9975	66.4774	137.746	26.1257	72.6589	836.028	11.7798	74.6453	115.784	358.924	12.8088	34.6583	149.954	134.724	282.715	19.5344	39.6438	63.7496	20.8816	61.8234	64.5166	50.2795	15.9855	99.7486	64.2508	24.1763
PINLYP	22.7643	36.3558	8.41818	227.787	42.629	36.2354	174.135	15.7252	68.2571	123.909	17.9408	8.60121	6.16332	38.0197	355.708	134.46	15.1987	13.1682	63.1425	49.6436	18.8936	23.3911	17.5662	19.2493	29.39	37.2476	19.3836	52.1916	127.16	16.0634	5.87098	20.3694	36.8757	10.979	14.1784	42.0326	95.4739	22.5352	9.40547	41.4457	21.5624	4.81884	23.3555	45.4006	25.1397	7.4599	11.3535	39.3795	527.675
CLTA	2589.82	3870.31	2182.41	4491.57	2133.19	4262.69	1523.47	1043.86	2203.14	2082.66	3372.06	1526.72	1528.5	3666.19	2678	1548.88	5458.74	3063.8	1791.41	3748.76	3054.1	2092.86	4485.66	3353.96	2778.06	3891.32	3659.28	2177.72	1700.52	2952.44	2850.78	3438.14	1263.61	2634.04	1777.03	2596.94	1986.92	4193.6	2156.02	783.865	4951.84	2690.52	1377.98	2816.03	2696.02	5162.25	2537.51	3187.67	2060.24
TRAPPC4	571.384	481.319	730.277	356.117	623.775	343.23	468.761	190.949	754.118	302.337	557.797	432.211	338.102	578.443	564.131	453.804	458.362	509.17	374.782	434.717	300.075	943.443	243.418	427.15	643.081	850.37	647.242	348.968	286.584	469.05	436.13	605.722	39.3341	658.74	895.602	252.196	524.045	391.293	701.069	142.357	308.435	508.388	223.938	281.962	627.627	435.871	663.369	406.231	586.539
LOC102723623	0	1.58069	0	16.0413	0	3.01962	1.65057	4.49292	0	3.96508	0	0	0	2.71569	0	0	0	0	2.03686	0	4.44556	0	26.3493	3.66653	0	0	1.68553	0	9.48953	3.21267	0	0	59.0012	0	0	4.54407	0	0	0	3.60398	4.68747	0	0	20.3108	0	0	0	2.07261	0
LRRC47	1086.62	1870.74	782.891	1183.85	856.06	1351.78	921.017	983.201	800.171	1174.65	1296.63	718.201	891.921	1152.36	1854.5	1052.41	1587.87	1371.25	1044.91	3848.05	1232.53	944.092	2328.78	1250.29	810.324	1490.61	1369.49	1039.74	1213.71	1184.4	655.034	1275.77	1674.16	630.377	1236.67	867.917	1068.25	1460.69	1475.93	1881.28	1126.87	558.986	1449.42	2606.95	957.911	1097.67	885.573	3302.7	2208.46
EOLA1	437.833	1060.64	550.689	415.47	568.967	436.838	408.516	387.14	402.964	454.992	425.687	602.085	279.11	310.494	375.161	461.561	572.752	1157.92	507.177	273.711	630.158	428.838	671.28	648.975	750.845	295.17	970.021	363.295	406.152	311.629	384.13	613.226	248.297	845.383	515.148	360.118	464.639	417.926	400.094	589.25	349.685	388.72	420.399	399.047	403.97	554.164	372.233	381.359	324.804
GDF5	0	0	1.40303	94.6438	11.3097	0	37.9631	0	3.2895	0.991269	0	0	0.880474	90.5231	75.9586	3.87866	3.19973	0.87788	11.2027	0	0	2.59902	0	0	0.699762	1.40557	0	23.5374	76.8652	0	0	0	56.5428	0	1.57538	0	0	0	0	0	0	0	2.74771	10.7528	0.866888	1.0657	0.810964	0	68.3244
SORBS2	44.7698	2.37103	259.561	101.06	374.961	104.68	151.027	360.931	11.5132	284.494	173.7	208.579	81.8841	477.962	2890.13	107.31	99.9916	86.9101	227.109	61.719	118.919	35.7365	212.049	61.4143	186.137	125.096	104.503	312.126	829.385	235.596	187.033	64.3244	110.627	285.454	86.6458	89.7454	100.778	53.2651	182.321	1.80199	92.8119	65.0544	49.4587	15.5318	135.235	71.4019	180.034	58.033	479.322
CSPP1	321.735	252.91	333.921	1597.72	204.445	322.092	165.882	164.741	279.607	469.861	179.408	285.99	360.995	338.556	151.917	301.243	653.545	317.793	329.971	481.677	372.315	210.52	391.476	571.062	238.619	247.38	259.571	307.01	517.179	262.368	447.872	374.154	2893.52	385.18	501.758	480.535	355.375	382.074	337.873	774.855	246.561	901.123	524.812	482.68	526.201	407.097	338.983	181.353	188.155
PPP3CC	113.821	162.811	255.352	117.102	219.235	167.085	687.462	249.357	393.917	228.983	97.0437	172.024	96.8522	142.121	383.498	548.184	89.5925	134.316	243.404	173.082	191.159	218.317	150.568	121.912	324.69	93.4704	80.9053	356.131	371.041	118.869	242.388	190.829	221.254	75.9381	93.735	42.0326	463.579	145.455	130.23	403.645	159.374	138.943	240.424	59.7376	141.303	214.206	329.251	212.442	368.952
UBE2R2	1490.3	1535.64	1405.13	1456.55	1304.1	1579.26	1649.74	1486.41	1586.36	1453.2	1164.52	1436.4	1678.18	1484.58	1420.05	1171.36	2127.02	1283.46	1112.12	1400.75	1515.93	1577.6	1130.51	1387.78	1474.4	1806.16	1230.43	1398.94	1028.66	1425.36	1430	1191.07	513.802	1501.38	1096.46	1414.34	1331.33	1527.27	1308.81	657.726	1779.36	1501.87	590.757	1670.26	1088.81	3038.31	1677.88	1221.8	1290.81
TREH	31.1112	19.7586	0.701515	0	112.227	64.4185	4.95171	0.74882	0.822375	17.8428	9.78592	51.6073	11.4462	10.8628	76.8849	3.87866	7.1994	31.6037	152.764	48.3019	61.1264	12.3453	449.193	84.3301	6.99762	1.40557	147.484	0	43.6518	221.674	17.6129	107.207	12.2919	21.958	59.0766	79.5212	10.6082	20.4866	8.68197	45.0497	44.0622	4.0157	175.853	4.77901	77.153	9.5913	47.0359	20.7261	4.20458
SNX9	1844.67	1256.64	2294.66	659.298	2428.11	954.198	905.337	1067.82	1538.66	1755.54	1334.15	2748.09	1607.75	1667.44	1677.57	1083.44	709.541	1123.69	1282.2	458.868	1064.71	2241.65	728.998	1270.45	1619.25	1224.95	1645.07	1866.62	1422.48	1326.83	1275.68	1208.23	137.669	1438.25	866.458	1775.6	1074.61	490.653	1320.38	962.262	1505.61	1839.99	1273.56	876.948	1115.68	1596.42	2760.52	647.689	1751.21
LILRB2	158.591	509.771	366.191	362.534	151.376	292.903	4713.2	70.3891	550.169	545.198	91.3352	6.45091	96.8522	54.3139	353.856	567.578	31.1974	69.3525	102.861	136.855	61.1264	109.808	160.605	49.4981	193.134	116.662	211.534	66.5187	224.902	42.8356	64.5808	47.1713	181.92	21.958	79.5566	89.7454	97.5955	117.798	75.9672	178.397	136.874	22.4879	24.7294	120.67	148.238	22.3797	302.49	202.079	266.991
TNFSF8	36.4229	52.1626	186.603	41.7074	50.4588	39.255	211.273	8.98585	1016.46	76.3277	73.3944	2.1503	21.1314	22.6308	92.6324	327.101	4.7996	28.97	280.068	13.4172	7.77972	11.0458	16.3115	69.664	56.6807	23.1919	9.2704	8.18692	43.6518	9.63801	20.9678	60.0362	0	0	7.0892	12.4962	778.642	31.7542	4.34098	18.0199	29.0623	4.81884	20.6078	22.7003	30.3411	14.9198	31.6276	51.8151	48.3527
TRAIP	111.545	205.489	126.273	64.1653	70.4683	300.955	40.4389	192.447	238.489	66.415	96.2282	66.6594	90.6889	173.804	32.4213	98.2595	447.963	237.028	76.3821	436.058	427.885	146.844	238.399	264.907	326.089	283.925	123.886	115.64	111.976	87.813	264.194	143.658	140.128	275.39	327.678	237.428	153.819	207.939	380.56	351.388	277.498	209.62	222.564	148.149	184.647	142.804	71.3649	166.845	35.7389
DR1	467.427	241.055	564.018	171.642	650.745	225.465	429.148	858.148	468.754	438.141	431.396	799.913	581.113	434.511	235.286	491.297	527.156	349.396	338.118	131.488	270.068	599.073	227.106	526.147	280.605	541.145	354.803	338.734	273.298	418.718	478.066	274.451	108.169	533.396	425.352	332.853	443.423	329.834	416.734	209.031	164.999	658.575	245.92	113.501	520.133	365.535	596.059	288.092	305.883
IGFN1	30.3524	2.37103	8.41818	19.2496	40.889	10.0654	54.4688	2.24646	10.6909	6.93888	4.89296	6.45091	1.76095	71.5132	69.4743	14.2218	12.7989	59.6958	105.917	0	541.247	9.74631	27.604	15.5827	15.3948	8.43342	8.42763	27.6309	50.2945	6.42534	116.581	10.7207	715.389	14.6387	21.2676	131.778	8.48657	22.5352	0.723497	23.4259	22.4998	25.7005	114.03	0	16.4709	195.023	6.48771	5.18151	17.8695
TLE5	21940.2	29923.2	9066.38	43366.1	15013.2	20464.9	13058.5	10851.2	21100.5	22570.2	30240.1	17075.6	8848.77	25074.9	29219	15027.2	16853	18051.8	24468.8	43757.5	23480.3	15885.8	44517.8	19127.4	18574.5	13142.1	22886.1	30947.6	21820.2	22964.2	14075.3	30912.2	108383	13707.3	23886.7	27650.7	29397.5	27884.3	11832.1	18358.7	29976.4	11382.9	19213.3	53723.2	15610.9	15932.2	16483.7	41314.3	38429.9
FAM169A	1.51762	1.58069	4.91061	20.8537	6.95984	158.027	0	29.204	94.5731	12.8865	59.531	12.9018	95.0912	16.2942	9.26324	11.636	6.39946	17.5576	17.3133	20.1258	2.22278	1.29951	21.3304	30.2488	28.6902	31.6253	56.4652	47.0748	47.4476	51.4027	20.1291	6.43244	194.212	19.2132	11.8153	26.1284	5.3041	19.4622	112.142	1.80199	111.562	22.4879	9.61697	4.77901	20.8053	14.9198	6.48771	10.363	7.35801
WIF1	3.79405	0	0	0	0	24.1569	0	0	0	0	0	27.9539	0.880474	328.599	0	1.29289	115.19	6.14516	1.01843	0	3.33417	0	0	3.66653	2.09929	140.557	0	0	2.84686	0	100.645	0	0	42.0862	13.3907	0	0	4.09731	0	0	0	0	4.12156	0	1.73378	0	0	0	0
DLL3	40.9757	25.291	143.109	0	1.73996	8.05231	6.60227	3.7441	18.0922	5.94761	4.07747	0	7.92427	3.62092	3.7053	3.87866	68.7942	42.1382	12.2211	2.68344	22.2278	1.94926	60.227	19.2493	11.896	63.2507	2.52829	2.04673	6.64267	2.14178	4.19356	30.0181	0	9.14916	5.51382	1.13602	39.2504	2.04866	13.7465	1.80199	5.62496	24.0942	12.3647	4.77901	22.5391	0	0.810964	0	3.15343
RNF149	701.14	384.897	1495.63	595.133	895.209	569.701	1315.5	772.783	578.129	455.984	556.166	754.757	658.595	432.7	378.866	738.239	789.534	623.295	427.74	205.283	580.145	1228.03	220.832	521.563	547.214	550.984	728.99	972.197	614.922	527.949	729.679	718.29	612.137	709.06	584.465	529.384	528.289	613.573	608.461	457.705	512.809	1001.52	559.158	348.868	494.126	846.166	1075.34	437.32	189.206
AQP11	66.0164	15.8069	47.0015	28.8744	60.0286	10.0654	0.825284	44.1804	3.2895	12.8865	44.0366	68.8097	40.5018	50.6929	15.7475	18.1004	51.1957	30.7258	21.387	4.02516	31.1189	70.1734	32.623	9.16632	30.0898	19.678	76.6915	21.4907	11.3874	23.5596	27.6775	18.2253	0	42.0862	12.603	21.5843	9.54739	43.0218	42.6863	5.40597	8.43744	48.1884	34.3463	21.5055	50.2795	23.4454	17.8412	11.3993	10.5114
COX14	563.795	1028.24	376.012	2465.55	893.469	1391.04	1398.86	870.878	759.052	554.119	1163.71	511.772	375.963	1211.2	3349.59	676.18	965.519	1286.97	888.069	751.362	451.224	865.472	3476.86	1316.28	1001.36	451.188	1101.49	497.355	1227.95	772.112	881.486	1065.64	83.585	700.826	771.935	1063.31	878.36	1490.4	715.539	299.13	1422.18	848.116	555.037	450.422	1231.85	690.574	715.27	1764.82	2464.93
CAGE1	0	0	0	0	0	0	0	0	0	0	0	4.30061	0.880474	0.905231	0	0	0	0	0	4.02516	0	0.649754	0	0	0	0.702785	0	0	0	0	0	0	0	0	0	0	0	2.04866	0	0	4.68747	0	0	0	0.866888	2.1314	1.62193	1.0363	0
SMCO4	201.843	181.779	215.365	181.267	399.321	76.4969	389.534	205.177	165.297	121.926	220.999	374.153	182.258	79.6603	176.002	184.883	175.185	168.553	193.501	110.021	83.3542	223.515	244.672	167.744	184.037	132.826	338.791	230.257	188.842	258.085	196.258	375.226	95.8769	159.195	172.504	247.652	152.758	138.284	200.409	59.4656	130.312	159.022	37.094	115.891	293.008	107.636	166.248	326.435	72.529
CLVS1	0	2.37103	91.197	0	1.73996	0	0	0.74882	0.822375	2.97381	0	6.45091	2.64142	1.81046	0	5.17155	0	0	3.05528	0	1.11139	0	0	2.7499	0	1.40557	0.842763	1.02337	1.89791	2.14178	2.51613	2.14415	0	2.74475	0	0	0	0	0	27.0298	0	0	1.37385	0	0.866888	0	0.810964	0	8.40916
THPO	7.58809	5.5324	1.40303	0	5.21988	3.01962	0.825284	2.24646	2.46712	51.546	0.815493	0	1.76095	4.52615	13.8949	21.9791	6.39946	1.75576	29.5344	2.68344	3.33417	3.89852	0	1.83326	2.79905	7.02785	2.52829	6.14019	31.3154	4.28356	5.03227	4.2883	0	0.914916	0.787689	2.27203	7.42575	7.1703	2.89399	0	1.87499	0.80314	4.12156	0	1.73378	2.1314	4.86579	0	7.35801
COMP	115.339	583.273	5.61212	1307.37	124.407	31.2027	16672.4	87.612	98.685	42157.7	43.2211	23.6533	16.729	467.099	2686.34	854.599	64.7946	239.661	15.2764	513.878	21.1164	46.1325	277.295	2.7499	179.139	896.051	2.52829	959.917	1991.85	5.35445	47.8066	137.225	3999.79	1.82983	89.7965	326.037	189.887	396.415	0	0	37.4997	92.3611	56.328	273.598	56.3477	0	149.217	160.627	14.716
SPDYE18	0	0.790343	0	0	0	0	4.12642	2.99528	0.822375	5.94761	0	2.1503	0.880474	0	0	2.58578	2.3998	1.75576	0	4.02516	12.2253	1.29951	0	0	0.699762	0.702785	0.842763	1.02337	0	0	4.19356	1.07207	0	1.82983	0	1.13602	9.54739	0	0.723497	3.60398	0	1.60628	4.12156	0	2.60066	1.0657	0	0	1.05114
CDKN2B	737.563	101.164	256.755	160.413	1666.01	23.1504	39.6136	259.092	18.0922	411.377	168.807	2692.18	259.74	81.4708	139.875	118.946	65.5945	40.3825	494.956	33.543	65.572	555.54	55.2081	22.9158	85.371	82.9287	178.666	143.271	134.751	44.9774	99.8067	694.704	2.45838	172.004	21.2676	87.4733	109.265	27.6569	107.801	68.4756	12.1874	34.535	20.6078	52.5691	208.92	130.015	179.223	94.3036	8.40916
CGGBP1	830.138	956.315	597.691	564.654	1005.7	755.91	1351.82	845.418	1326.49	1026.95	855.452	1627.78	749.284	1142.4	1395.04	1410.54	959.92	800.627	960.378	551.446	1290.32	652.353	549.571	1011.96	1096.53	754.791	802.311	1280.23	1105.53	947.738	1118	1269.34	722.765	973.471	979.097	997.423	1282.53	965.942	1031.71	1459.61	781.87	870.604	1024.89	513.744	970.914	798.209	723.38	1175.17	921.854
CCT4	2199.79	2493.53	3223.46	2566.61	1331.07	3338.69	3268.13	1597.98	3143.12	1327.31	2290.72	662.293	2196.78	2559.09	3624.71	1790.65	3974.87	3400.03	1406.45	3006.79	1161.4	2859.57	2527.03	2901.14	3013.88	3156.91	2792.08	1728.46	2043.1	2315.26	3031.1	2127	390.883	3097.91	2871.91	1303.01	2591.59	3297.31	2425.89	455.903	6013.08	4307.24	1401.33	2238.97	2076.2	2169.77	2485.61	3295.44	2838.09
CXCR6	28.8348	244.216	7.71667	14.4372	59.1586	181.177	245.935	32.1993	62.5005	25.773	91.3352	23.6533	42.2628	5.43139	96.3377	90.5022	13.5989	54.4286	59.0688	33.543	44.4556	38.9852	41.4061	21.9992	65.0779	24.5975	30.3395	12.2804	38.9071	93.1675	55.355	34.3064	0	6.40442	10.24	6.8161	143.211	49.1678	10.8525	36.0398	26.2498	3.21256	13.7385	33.4531	84.0881	13.8541	3.24386	24.8713	34.6878
TUBGCP6	1386.34	1136.51	821.474	843.773	1400.67	1553.09	2635.96	970.471	2317.45	2682.37	932.924	1937.42	900.725	1144.21	722.533	2898.65	1026.31	1509.95	3430.07	1695.93	2869.61	769.958	760.366	3496.95	1086.73	822.961	1085.48	1470.58	2066.82	1916.89	1546.58	1841.82	4948.73	1542.55	1398.15	1325.73	2296.68	885.02	1707.45	6730.43	749.995	727.645	3948.45	2636.82	1552.6	1861.78	1303.22	701.577	1250.86
AREG	358.917	200.747	1006.67	0	710.773	280.824	100.685	192.447	10.6909	33.7031	274.006	165.573	1019.59	267.043	11.1159	302.536	1648.66	1047.31	256.644	85.87	724.626	503.559	130.492	368.486	169.342	1549.64	436.551	429.813	421.335	67.4661	2849.94	289.46	17.2087	1491.31	1882.58	131.778	137.907	1170.81	185.215	28.8318	310.31	3697.66	59.0757	46.5954	212.388	1500.51	1776.01	234.204	1.05114
ADA2	198.808	165.182	48.4045	346.492	237.504	93.6081	1081.12	46.4269	459.707	186.359	116.616	45.1564	118.864	45.2615	223.244	1581.2	35.997	88.6659	279.049	99.2872	33.3417	136.448	45.1703	134.745	188.236	167.966	41.2954	74.7057	160.373	41.7647	41.9356	128.649	0	14.6387	66.1658	38.6246	663.013	31.7542	30.3869	10.8119	46.8747	45.779	43.9633	151.734	167.309	41.5623	40.5482	97.4125	137.7
PPP1R9B	1676.21	1679.48	918.283	2058.1	966.547	2561.64	4349.25	1493.9	9953.2	2661.56	1204.48	922.48	1493.28	1860.25	1716.48	3311.09	1491.08	1654.8	1943.16	5107.92	2398.38	1230.63	1696.39	2322.74	1502.39	2835.74	1418.37	2248.33	3288.12	1202.61	1362.07	1675.65	9371.36	878.32	1591.13	2240.23	2856.79	1994.37	918.118	2976.89	2720.61	2068.89	3912.73	4175.66	1916.69	1778.65	1205.09	2229.09	1568.31
HS3ST4	3.79405	0	0	0	0.86998	0	13.2045	0	1.64475	0	1.63099	0	0	111.343	0	0	0	0	0	1.34172	0	0.649754	0	0	0	20.3808	0.842763	0	0	0	0	0	0	0.914916	0	0	0	0	0	0	0	0.80314	0	0	0	0	0	0	21.0229
ZMYM1	70.5693	60.8564	63.8379	40.1033	84.388	20.1308	73.4503	155.755	44.4082	72.3626	53.0071	131.169	166.41	28.9674	47.2425	72.4017	83.193	70.2304	79.4374	59.0356	120.03	67.5744	45.1703	77.9137	64.3781	101.201	65.7356	136.108	40.805	79.2459	59.5485	42.883	152.42	77.7679	66.1658	104.514	40.3112	43.0218	166.404	153.169	39.3747	113.243	76.9358	58.5429	73.6855	125.753	81.0964	42.4884	52.5572
TADA2A	266.342	340.638	217.47	174.85	229.675	286.863	408.516	282.305	491.78	237.905	215.29	232.233	214.836	305.968	353.856	237.891	243.18	238.783	187.391	261.635	257.842	129.301	340.032	252.99	396.065	478.597	229.232	269.145	274.247	238.809	269.226	253.009	518.719	301.008	265.451	343.077	269.448	311.396	298.804	369.408	263.436	315.634	365.445	270.014	326.817	232.323	231.936	249.749	202.871
PARP1	698.105	571.418	2738.01	572.675	818.651	784.093	717.997	1475.93	2541.14	585.84	709.479	666.594	2594.76	439.942	824.428	1273.49	1641.46	1006.05	859.553	676.226	635.715	1270.27	419.08	1506.03	1098.63	1028.88	1010.47	915.912	708.868	983.077	1121.36	735.443	236.005	1316.56	1514.73	471.447	2186.35	526.505	2278.29	172.991	973.118	1186.24	451.998	267.625	1061.07	625.566	1194.55	725.412	857.734
GBA	2186.89	1828.06	1026.32	3671.86	2717.82	3660.78	2897.57	863.39	2344.59	2188.72	1723.14	1819.16	1673.78	1170.46	2342.67	1812.63	880.726	1234.3	2029.73	3771.57	1138.06	1503.53	2454.25	1507.86	1100.73	1598.13	1860.82	2065.15	2343.91	1476.76	1414.07	3521.76	1524.2	1021.05	1164.99	1743.79	1421.5	1629.71	952.123	1034.34	5233.09	1316.35	1570.31	3341.72	1696.5	1914	1741.14	2171.05	1263.48
KLHDC1	23.5231	6.32274	13.3288	14.4372	66.1185	10.0654	64.3722	44.9292	39.474	61.4587	10.6014	70.96	16.729	3.62092	109.306	56.8871	15.1987	3.51152	74.3452	0	15.5594	12.3453	0	15.5827	18.1938	10.5418	16.0125	21.4907	18.0301	54.6154	15.9355	9.64867	0	30.1922	11.0276	14.7682	48.7978	1.02433	10.129	27.0298	0.937494	9.63768	32.9725	3.58426	36.4093	18.1169	17.8412	5.18151	72.529
RYR2	21.2467	18.1779	1.40303	43.3116	23.4894	52.34	42.0895	9.73467	25.4936	102.101	14.6789	0	47.5456	18.1046	292.718	47.8369	52.7956	154.507	17.3133	1.34172	84.4656	6.49754	55.2081	0.916632	7.69738	30.9225	5.05658	22.514	47.4476	4.28356	1.67742	1.07207	0	8.23425	3.15075	13.6322	107.143	36.8758	2.17049	16.2179	18.7499	7.22826	5.49541	84.8274	6.9351	4.2628	4.86579	5.18151	181.848
CYSTM1	5049.88	2198.73	3751.7	1220.74	4525.63	1787.61	577.699	2006.09	1119.25	840.596	6191.22	4027.52	3185.56	3097.7	4096.2	954.151	1739.85	2216.65	2204.9	909.685	1225.86	4455.36	1596.02	1766.35	1668.23	943.138	7309.29	2983.11	1355.1	3063.82	2550.52	4897.23	1248.86	1829.83	2599.37	4288.47	1039.6	1508.84	4833.69	836.123	2190.92	1203.91	1083.97	1305.86	2869.4	6565.78	7226.5	3376.27	3995.4
CD302	75.1221	96.4218	46.3	32.0826	234.025	152.994	311.957	112.323	127.468	289.45	162.283	159.122	83.6451	85.0917	754.028	218.498	91.9923	113.247	225.073	8.05031	36.6758	59.1276	57.7176	59.5811	58.78	86.4426	123.886	169.879	141.394	200.257	156	73.9731	0	74.1082	183.531	104.514	96.5347	44.0461	55.7093	52.2577	107.812	136.534	115.404	57.3481	319.882	154.526	53.5236	41.4521	279.605
KDSR	283.795	338.267	677.664	401.033	464.569	379.465	789.797	128.797	240.133	439.132	510.499	393.506	404.138	668.966	741.985	399.502	271.977	417.871	301.455	652.075	187.825	832.335	222.087	298.822	428.254	525.683	426.438	496.332	586.453	557.934	367.356	285.172	299.923	352.243	387.543	219.251	364.922	369.783	277.823	275.704	584.059	363.019	392.922	389.489	322.482	267.491	514.151	1095.37	591.795
RNASE4	1091.17	461.56	1279.56	2600.3	2859.62	618.015	336.716	1113.5	217.929	1053.72	2299.69	1999.78	1221.22	797.508	2353.79	274.092	1036.71	823.452	1045.93	429.35	354.533	576.332	3203.32	905.632	2628.31	366.151	1966.17	392.972	588.351	2031.48	1305.87	1709.96	730.14	786.828	597.856	762.268	353.253	689.373	743.755	389.23	622.496	811.975	230.807	1169.66	1731.18	692.705	510.096	4029.15	988.076
EGR2	23.5231	8.69377	28.7621	46.5198	53.0688	6.03923	397.787	14.9764	134.869	185.367	16.3099	32.2546	89.8084	21.7255	22.2318	33.6151	7.99933	3.51152	34.6266	6.70859	11.1139	72.7724	5.01892	12.8328	20.2931	16.1641	10.1132	30.701	61.6819	32.1267	74.6453	4.2883	0	18.2983	27.5691	2.27203	7.42575	1.02433	5.06448	0	6.56246	34.535	16.4862	2.38951	33.8086	3.1971	25.1399	11.3993	26.2786
DPP6	3.79405	2.37103	3.50758	22.4578	31.3193	8.05231	0	0	1.64475	2.97381	0.815493	27.9539	0.880474	9.95754	192.675	2.58578	0	0	8.14742	12.0755	2.22278	2.59902	18.8209	0	6.99762	0.702785	0.842763	11.257	39.856	1.07089	0	0	0	1.82983	0.787689	12.4962	0	1.02433	2.17049	7.20795	2.81248	0	4.12156	3.58426	2.60066	0	6.48771	0	1366.49
DZIP3	102.439	149.375	63.1364	24.062	156.596	85.5558	83.3537	119.811	342.93	158.603	146.789	154.822	214.836	49.7877	246.402	201.691	135.989	116.758	238.312	80.5031	220.055	67.5744	31.3682	126.495	153.948	193.969	77.5342	138.154	107.232	295.566	166.904	122.216	2.45838	226.899	144.147	248.788	163.366	216.133	86.0962	194.615	85.3119	66.6606	156.619	20.3108	220.19	123.621	47.0359	233.168	259.633
NAPG	381.681	255.281	514.211	423.491	326.242	237.543	278.946	339.965	258.226	233.939	397.961	473.067	382.126	382.007	411.288	288.314	135.189	245.806	200.63	279.077	223.389	498.361	156.841	162.244	273.607	215.052	334.577	222.07	282.788	318.054	300.259	239.073	317.131	228.729	175.655	219.251	263.084	164.917	382.007	290.12	259.686	201.588	118.151	203.108	234.927	262.162	626.064	393.795	291.167
ENTPD6	4425.38	7281.43	4862.2	3909.27	6081.16	11636.6	1975.73	3016.25	493.425	3290.02	5647.29	5848.83	5968.74	7125.98	1324.64	2353.06	8752.07	5538.55	7661.63	16622.5	15277.2	4430.67	6542.16	2665.57	1732.61	7676.52	5333.01	6244.57	5075.95	6100.86	4061.04	8279.63	21579.7	7806.98	7412.15	6316.26	3264.15	2332.4	4204.97	34655.8	9022.44	3572.37	14249.6	11409.9	3467.55	7665.58	3783.15	7199.2	1443.22
FASTKD1	450.733	832.231	304.458	582.3	593.326	628.08	491.044	451.539	645.564	332.075	748.623	954.735	528.285	631.851	188.044	526.205	465.561	646.12	832.056	801.006	782.418	282.643	553.336	532.563	426.855	312.739	626.173	713.286	438.416	705.717	511.614	811.56	816.183	537.056	791.627	662.298	528.289	663.765	738.691	1564.13	764.057	458.593	875.145	798.095	600.753	948.473	328.441	531.623	221.792
MCU	1127.59	677.324	829.191	474.823	976.117	294.916	182.388	1675.86	253.291	715.696	1343.93	1574.02	749.284	508.74	335.329	544.306	587.151	533.751	600.873	264.319	636.826	1155.91	663.752	577.478	426.855	422.374	1387.19	534.197	474.476	733.56	977.937	755.812	998.104	745.657	504.908	671.386	288.543	647.376	919.565	1046.96	489.372	542.12	464.362	500.601	712.582	994.298	1205.09	756.501	195.513
TBCE	437.074	230.78	592.78	388.2	347.122	356.315	221.176	574.345	326.483	306.302	340.876	296.742	309.047	383.818	262.15	336.151	439.963	383.634	314.694	237.484	686.839	340.471	258.474	487.648	488.434	489.841	332.892	436.977	349.215	409.08	522.517	383.803	275.339	430.926	595.493	446.455	318.246	272.471	384.177	443.289	1009.68	469.034	484.97	261.651	505.396	517.93	343.849	232.132	357.389
TRIM42	0	0	0	0	0	0	0	0	73.1913	0	0	0	0	0	0	0	0	0	0	0	0	0	0	0	0	0	0	0	0	0	0	0	0	0	0	0	0	0	0	0	0	0	0	0	0	0	0	0	0
LOC107984751	30.3524	44.2592	51.9121	105.873	22.6195	41.2681	0.825284	29.9528	12.3356	5.94761	31.8042	79.5612	24.6533	115.87	8.33691	10.3431	39.1967	22.8249	84.5295	24.1509	36.6758	22.0916	213.304	58.6644	32.8888	18.9752	52.2513	0	66.4267	29.9849	39.4194	81.4776	2433.8	19.2132	10.24	73.8411	12.7298	86.0436	38.3454	23.4259	66.5621	31.3225	90.6743	188.771	37.2762	10.657	17.0302	11.3993	5.25572
CCNA2	380.922	237.893	457.388	255.057	108.747	296.929	179.087	1112	740.137	128.865	316.411	126.868	731.674	456.236	74.1059	219.791	721.54	565.355	200.63	311.279	338.974	525.001	422.844	739.722	547.214	636.021	426.438	192.393	159.424	153.137	545.162	156.523	518.719	900.278	487.579	585.049	482.673	678.105	989.744	118.931	573.746	973.406	178.601	273.598	351.956	579.741	227.07	497.425	24.1763
TUBA8	59.9459	171.504	65.9424	171.642	104.398	53.3465	95.733	44.1804	87.1717	100.118	53.8225	62.3588	54.5894	142.121	137.096	49.1297	118.39	61.4516	116.101	67.0859	94.4681	126.052	233.38	101.746	51.7824	75.9008	83.4336	70.6122	83.5079	73.8914	54.5162	112.568	22.1254	52.1502	63.0151	54.5288	172.914	87.0679	7.23497	246.872	30.9373	122.077	94.7959	99.1645	44.2113	135.344	70.5539	113.993	37.8412
IWS1	597.942	854.36	1032.63	813.295	785.592	905.885	696.54	575.094	682.571	676.045	716.003	784.861	1002.86	802.94	516.889	726.603	839.93	729.518	565.228	752.704	866.884	941.493	377.674	665.475	968.471	952.274	682.638	750.127	683.246	645.747	811.873	649.677	491.677	741.082	968.069	617.993	821.075	625.865	865.303	924.42	764.057	832.053	860.032	536.444	656.234	629.829	821.507	647.689	737.904
FUT3	3734.1	1866	1934.08	2332.41	6507.45	4214.38	1.65057	2169.33	2.46712	2308.67	6622.62	8313.07	4519.48	3006.27	138.022	734.36	1968.64	5478.85	6928.37	5658.03	3235.25	2749.11	3637.46	2682.06	254.014	669.754	6365.39	7467.5	572.219	4872.55	5402.98	7146.45	22.1254	3049.42	3015.27	5965.23	3416.9	1578.49	3741.2	12630.1	3131.23	4105.65	5303.07	3205.52	6375.09	5944.47	5940.31	3775.25	5.25572
ARFGEF2	649.541	585.644	463.702	105.873	665.534	532.459	332.59	576.592	421.056	367.761	395.514	1402	1365.62	573.011	279.75	386.573	594.35	688.258	429.777	169.057	928.01	481.468	303.645	372.153	912.49	671.16	322.778	335.664	208.77	428.356	811.034	605.722	73.7515	937.789	841.251	398.742	342.645	598.208	437.716	1236.16	492.184	1237.64	1121.06	252.093	1008.19	735.333	654.448	432.138	110.37
RNF115	383.958	530.32	504.389	1057.12	451.519	468.04	525.706	557.122	750.828	706.775	555.351	451.564	402.377	477.057	1072.68	797.712	428.764	397.68	397.187	501.803	322.303	408.045	646.186	806.636	465.342	444.863	365.759	545.454	705.072	482.972	337.162	465.28	2315.8	361.392	376.515	500.984	450.849	434.315	384.901	409.051	985.306	341.335	313.239	838.716	377.963	352.747	330.873	565.821	879.808
TAAR1	0	0	0	0	0	0	0	0	0	0	0	0	0	0	0	0	0	0	3.05528	0	0	0.649754	0	0	0	0	0	0	0	0	0	0	0	0	0	0	0	0	0	0	0	0	0	0	0	0	0	0	3.15343
THSD1	137.345	248.958	148.721	89.8314	158.336	366.38	368.077	436.562	135.692	507.53	177.777	109.665	36.9799	552.191	140.801	464.147	146.388	274.776	252.57	124.78	387.875	106.56	327.484	267.656	277.106	227	117.144	945.589	352.062	264.51	176.968	308.757	56.5428	228.729	252.06	269.236	318.246	174.136	147.593	576.636	335.623	161.431	495.961	292.714	245.329	446.528	94.0718	230.059	113.524
HAS1	2.27643	0	38.5833	9.62479	3.47992	19.1242	707.269	0	97.0402	57.4936	0	2.1503	0	0	63.9163	685.231	0	0.87788	15.2764	0	5.55695	8.4468	0	2.7499	0.699762	0.702785	0	4.09346	34.1623	0	3.35485	1.07207	0	0	0.787689	5.68009	4.24328	48.1434	0	1.80199	26.2498	0	1.37385	0	0.866888	2.1314	37.3044	0	9.4603
ZNF598	1889.44	1141.25	1534.21	1305.76	1458.09	2126.82	1136.42	2579.69	1242.61	1862.59	1330.88	1672.94	2217.03	1443.84	331.624	1422.18	2371	1998.93	1909.55	2716.98	5446.92	2206.56	949.83	2298	2050.3	1373.95	1557.43	1646.59	1224.15	1853.71	2837.36	1611.33	2367.42	1837.15	2159.84	1460.92	1478.78	1314.21	1849.26	6543.02	2293.11	2478.49	3559.65	1384.72	1098.35	2090.9	2378.56	1194.86	890.32
C10orf67	2.27643	0.790343	0	0	0.86998	0	0	0	5.75662	6.93888	2.44648	10.7515	0	38.0197	6.48427	7.75733	0	2.63364	4.07371	8.05031	2.22278	0.649754	11.2926	3.66653	4.19857	0	2.52829	3.0701	5.69372	17.1342	18.4517	2.14415	51.626	0.914916	0	2.27203	0	74.776	0	5.40597	2.81248	1.60628	2.74771	5.97376	9.53577	20.2483	0	0	6.30687
CHST2	49.3226	62.4371	97.5106	3.20826	52.1988	73.4773	245.109	32.1993	391.45	101.109	22.8338	32.2546	98.6131	31.6831	89.8534	1335.55	13.5989	25.4585	66.1978	8.05031	16.6708	70.8232	45.1703	59.5811	82.5719	35.842	48.8803	35.8178	75.9162	25.7014	68.7743	22.5136	0	15.5536	43.3229	10.2242	137.907	27.6569	67.2853	19.8219	58.1246	8.83454	9.61697	5.97376	85.8219	20.2483	71.3649	29.0165	38.8924
H3C7	1.51762	8.69377	6.31364	27.2702	0	7.04577	17.331	5.24174	12.3356	20.8166	0	2.1503	2.64142	21.7255	0	24.5649	21.5982	4.3894	0	10.7337	3.33417	1.94926	13.802	18.3326	4.89833	7.02785	4.21382	0	1.89791	1.07089	2.51613	7.50452	0	0.914916	9.45226	0	7.42575	7.1703	2.89399	3.60398	0.937494	7.22826	6.86927	0	1.73378	3.1971	0	48.7062	1.05114
EPM2AIP1	292.142	278.991	278.502	173.246	347.122	258.68	356.523	352.694	408.72	365.778	315.596	563.38	209.553	203.677	238.992	448.632	284.776	233.516	307.565	171.74	301.186	152.042	217.068	184.243	377.172	394.263	232.603	297.799	294.175	295.566	261.678	300.181	17.2087	529.737	252.06	446.455	301.273	194.622	300.975	210.833	266.248	234.517	424.521	252.093	312.08	244.045	278.972	278.765	438.327
RPIA	403.687	274.249	708.53	208.537	332.332	450.929	184.864	263.585	343.753	222.044	340.061	305.343	449.042	497.877	123.201	191.347	975.918	545.164	241.367	323.354	593.482	397	301.135	648.975	813.123	732.302	377.558	416.51	239.136	466.908	537.614	417.037	260.589	1094.24	645.117	307.861	323.55	410.756	374.048	241.466	515.622	688.291	599	339.31	493.259	446.528	521.45	281.874	85.1427
SNX4	346.776	114.6	229.395	162.017	512.418	163.059	184.038	283.803	172.699	193.297	200.611	761.207	366.277	147.553	257.518	219.791	279.177	179.088	267.847	61.719	173.377	326.826	125.473	217.242	243.517	215.755	249.458	275.285	135.7	283.786	365.678	286.244	4.91677	313.816	214.251	231.748	173.975	142.382	216.326	201.823	116.249	270.658	245.92	100.359	462.918	284.542	323.575	100.521	128.24
DNAJC19	403.687	678.904	517.718	413.866	415.85	592.851	424.196	259.841	532.076	261.695	528.44	298.892	433.193	579.348	736.427	316.758	783.934	557.454	335.063	285.786	455.67	366.461	619.836	571.978	582.902	529.9	517.457	428.79	387.173	495.822	484.775	360.217	29.5006	717.294	669.535	486.215	435.997	658.643	426.14	127.941	551.246	509.191	343.463	203.108	405.704	441.2	374.665	496.389	703.216
CLN5	449.215	248.958	393.55	299.973	556.787	579.766	475.364	100.342	241.778	301.346	367.787	399.956	265.903	704.27	569.689	318.05	211.982	207.18	366.634	148.931	106.693	204.023	440.41	184.243	213.427	387.235	235.131	360.225	232.493	311.629	309.485	355.929	243.38	342.179	207.162	223.795	269.448	370.807	125.165	68.4756	318.748	79.5109	212.947	270.014	385.765	366.601	300.868	373.069	394.179
TTLL1	97.1276	138.31	115.048	150.788	97.4377	210.367	189.815	62.1521	143.916	185.367	114.169	58.0582	91.5693	105.007	226.949	187.469	129.589	122.025	157.856	350.188	108.916	64.3256	146.803	157.661	98.6664	115.257	71.6349	114.617	196.433	219.533	111.549	108.279	204.046	62.2143	110.276	142.002	144.272	162.868	47.0273	55.8617	96.5619	44.1727	115.404	100.359	176.845	154.526	73.7977	34.198	253.326
GRPEL1	748.945	781.649	457.388	704.214	387.141	1065.92	377.98	902.329	429.28	321.171	914.983	328.996	878.714	817.423	590.068	404.674	882.326	1144.76	450.145	1577.86	626.824	745.917	872.037	806.636	659.876	1066.13	1143.63	487.122	463.089	655.385	967.873	390.235	1000.56	661.485	1157.11	1264.39	519.802	859.412	1180.02	299.13	974.056	1497.86	575.645	551.976	599.886	1035.86	1111.02	1168.95	546.595
LRRC31	70.5693	64.0178	7.01515	19.2496	280.133	12.0785	0	44.1804	0	72.3626	133.741	756.907	122.386	48.8825	0	16.8075	29.5975	37.7488	107.953	25.4926	135.589	29.2389	46.425	18.3326	117.56	5.62228	75.8487	15.3505	0	134.932	96.4518	105.063	0	75.9381	51.9875	31.8085	15.9123	28.6812	151.934	61.2676	13.1249	38.5507	74.1881	0	130.033	66.0734	36.4934	10.363	0
SHLD1	137.345	361.977	157.139	325.639	139.197	227.478	146.075	142.276	396.385	168.516	224.261	81.7115	71.3184	214.54	95.4114	125.41	367.969	254.585	189.428	258.952	335.64	78.6202	602.27	192.493	195.933	187.644	218.276	67.5421	178.403	219.533	207.162	221.919	344.174	419.032	123.667	121.554	259.901	192.574	53.5388	454.101	434.997	87.5423	441.007	310.636	126.566	332.498	71.3649	218.66	131.393
C12orf75	962.929	746.874	1433.9	505.301	1529.42	601.91	179.912	1242.29	211.35	275.573	1070.74	1511.66	616.332	478.867	319.582	294.778	1002.32	718.106	675.218	80.5031	769.081	2539.24	388.966	1126.54	854.409	565.039	1257.4	845.3	630.105	839.578	1100.39	510.307	179.462	636.782	430.866	1485.91	426.45	219.206	1309.53	218.041	436.872	1046.49	266.528	266.43	528.802	1498.37	1365.66	210.369	10.5114
URGCP	1754.37	1807.51	1920.75	1551.2	1823.48	2140.91	1100.93	1616.7	742.604	1382.82	1423.04	2780.34	1181.6	1211.2	790.154	1030.43	2603.78	1760.15	2697.82	5026.08	5061.27	1976.55	1506.93	1202.62	1189.6	1538.4	2688.42	1818.52	1522.12	1486.4	1586	2425.03	3407.32	1845.39	1877.85	2479.93	1180.69	1797.7	1510.66	5418.58	1438.12	1858.47	3163.98	2973.74	1212.78	1518.62	1472.71	1051.85	2057.09
BMPER	2.27643	2.37103	1.40303	0	9.56978	29.1896	19.8068	1.49764	4.11187	41.6333	1.63099	10.7515	3.5219	0	106.527	36.2009	1.59987	19.3134	16.2948	2.68344	7.77972	5.19803	1.25473	4.58316	2.09929	2.10836	0.842763	11.257	22.7749	4.28356	83.0324	16.0811	0	4.57458	9.45226	3.40805	2.12164	39.9488	2.17049	100.911	6.56246	0.80314	8.24312	5.97376	3.46755	27.7082	14.5974	4.14521	45.1992
UPF2	479.568	584.063	703.62	2593.88	554.177	719.675	303.705	447.046	906.257	475.809	415.901	1038.6	605.766	477.057	355.708	789.955	836.73	626.806	927.788	1344.4	604.596	705.633	1490.62	1041.29	620.689	397.074	632.915	807.435	1710.96	597.557	693.614	763.317	9686.03	605.675	449.77	861.101	1057.64	537.772	656.212	693.766	905.619	648.937	883.388	1602.16	578.214	452.923	594.437	439.392	827.251
OARD1	427.969	561.934	425.118	197.308	558.527	928.028	361.474	399.121	487.668	281.52	697.247	554.778	416.464	725.09	729.017	287.021	347.971	399.435	364.597	606.457	261.176	424.939	549.571	474.815	398.864	709.11	617.746	345.897	322.644	545.083	582.904	496.37	474.468	467.522	456.072	490.76	483.734	457.875	486.19	185.605	384.372	303.587	362.697	695.346	382.298	444.397	334.928	605.201	372.105
VANGL2	51.599	19.7586	2.10455	20.8537	293.183	179.164	57.7699	17.2229	44.4082	175.455	14.6789	285.99	21.1314	162.036	67.6216	122.824	323.173	44.7719	94.7138	8.05031	37.7872	41.5842	133.001	255.74	24.4917	173.588	16.0125	203.65	298.92	320.196	192.065	195.117	162.253	356.817	180.381	35.2165	117.751	73.7516	19.5344	52.2577	459.372	5.62198	337.968	221.029	178.579	96.9787	13.7864	26.9439	255.428
BCAR1	1994.15	1099.37	1440.91	1041.08	2364.6	1158.53	1128.99	3058.93	691.617	2614.97	1118.04	3896.35	2534.01	1033.77	1182.92	1741.52	1455.88	1072.77	1840.3	1398.07	2767.36	3597.69	932.264	1348.37	1155.31	1776.64	1718.39	2134.74	1852.36	1591.34	1615.36	1946.89	2156	1189.39	1143.72	1332.55	632.249	825.609	2148.79	2751.64	1069.68	1585.4	1309.28	1118.29	1185.9	1546.33	2440.19	794.844	1618.76
APOA2	2.27643	92.4701	377.415	1.60413	0	32.2092	0	0	0	0	0	0	0	28.9674	8.33691	0	0	0.87788	0	14.7589	0	3.89852	0	0	0	2.10836	0.842763	1.02337	98.6911	0	0	0	0	0	8.66458	0	0	10.2433	1.44699	0	4.68747	3.21256	2.74771	0	0.866888	0	0.810964	0	0
PALM	295.936	347.751	64.5394	3415.2	443.69	252.641	904.511	56.9104	413.654	2993.63	72.5789	141.92	337.222	567.58	3435.73	425.36	138.388	280.044	1124.34	1650.31	140.035	179.332	170.643	119.162	293.9	258.625	82.5908	608.902	2528.01	41.7647	98.1292	567.127	2829.6	86.9171	101.612	191.987	294.908	155.698	39.7924	100.911	361.873	113.243	314.612	446.837	181.18	39.4309	104.614	404.158	4234.01
TMEM218	173.767	164.391	281.308	112.289	193.135	192.249	211.273	157.252	434.214	214.114	182.67	86.0121	136.474	156.605	276.971	255.992	168.786	245.806	199.612	159.664	137.812	131.9	176.917	166.827	146.95	200.997	198.049	183.182	173.658	221.674	190.387	194.045	54.0844	186.643	262.3	159.042	169.731	224.328	206.92	75.6835	157.499	135.731	145.628	138.591	240.995	151.329	155.705	140.937	229.15
PISD	365.746	720.002	650.305	413.866	556.787	883.741	581.825	488.98	802.638	656.22	598.572	518.223	604.006	843.675	533.563	593.436	639.946	614.516	754.655	805.031	893.557	466.523	618.582	694.807	407.961	510.925	864.675	519.869	503.894	834.224	836.195	574.632	1207.07	881.065	489.155	445.319	790.311	645.327	809.594	1223.55	526.871	868.195	810.574	572.286	689.176	644.749	699.051	609.346	455.146
EBLN2	6.07048	15.0165	7.71667	57.7487	5.21988	22.1438	7.42756	20.2182	11.5132	10.904	14.6789	19.3527	20.2509	3.62092	8.33691	10.3431	9.5992	8.7788	18.3317	1.34172	18.8936	7.79705	12.5473	10.9996	11.1962	4.9195	16.8553	9.21029	16.1322	19.276	1.67742	16.0811	0	9.14916	7.0892	6.8161	9.54739	6.14597	5.06448	5.40597	17.8124	4.81884	10.9908	40.6216	10.4027	7.4599	11.3535	6.21782	17.8695
ZMAT5	364.987	1021.12	463.702	1188.66	338.422	604.93	681.685	271.073	1026.32	571.962	595.31	154.822	276.469	804.75	1380.22	558.528	473.56	634.707	440.979	835.891	721.292	432.736	690.101	550.896	428.954	565.039	661.569	285.519	594.993	570.785	316.194	534.965	1012.85	351.328	437.955	683.882	518.741	676.057	303.869	908.202	403.122	383.098	630.599	577.065	628.494	398.572	424.134	681.887	1223.53
HOXC10	3.79405	7.90343	7.01515	0	0.86998	0	103.986	89.1096	8.22375	0	0.815493	0	1.76095	0	78.7375	36.2009	0	0	0	0	0	3.24877	0	0	4.89833	0.702785	0	0	20.877	0	1.67742	0	609.679	0	0.787689	0	0	0	0	0	2.81248	0	1.37385	0	3.46755	1.0657	10.5425	0	0
CTNS	307.318	552.45	305.861	123.518	325.372	417.713	661.878	188.703	328.95	489.687	311.518	255.886	419.986	178.33	272.339	536.548	223.981	249.318	369.689	476.31	150.038	218.967	263.493	157.661	282.704	267.058	261.257	293.706	309.359	303.062	322.065	310.901	361.382	160.11	215.039	264.692	307.638	253.009	355.237	245.07	177.186	220.06	324.229	381.126	286.94	265.359	326.819	169.954	273.298
SNX29	116.098	107.487	101.72	269.494	191.396	154	306.18	178.968	308.39	288.459	61.162	238.684	187.541	46.1668	236.213	439.582	83.993	154.507	314.694	134.172	166.708	287.191	115.435	186.993	191.035	151.099	101.132	185.229	275.196	114.585	100.645	107.207	54.0844	87.832	137.846	105.65	515.559	73.7516	112.142	91.9014	109.687	94.7705	119.525	189.966	93.6239	135.344	175.168	98.4488	335.315
PPP1R7	1607.16	2010.63	466.508	2982.08	1332.81	2831.39	1187.58	1035.62	1746.72	1071.56	2017.53	1008.49	841.734	2145.4	2963.31	1239.88	2051.83	2048.09	1260.81	2301.05	1622.63	1208.54	2923.52	1344.7	2358.9	1243.23	2232.48	1799.08	1276.34	1532.44	1289.94	2192.39	948.936	1328.46	1909.36	1842.62	1511.67	2144.94	1757.38	1005.51	3141.54	1124.4	1950.87	3187.6	1533.52	1870.3	1222.93	2227.01	3030.45
U2AF2	2162.61	1300.9	3821.15	660.902	1820.87	1116.25	1269.29	4614.23	1709.72	1867.55	1528.23	2277.17	3783.4	1214.82	820.723	1771.26	3005.35	2747.76	1787.34	1215.6	2638.44	3474.88	583.449	2757.23	3022.97	3041.65	2112.81	2298.48	1468.03	2061.46	2497.68	1238.25	1030.06	3215.93	3707.65	1859.66	2307.29	1074.52	3619.66	2110.13	1482.18	4717.65	2107.49	843.495	2150.75	2219.85	2938.93	489.135	1406.43
EFHC1	188.944	278.991	159.244	117.102	314.063	242.576	206.321	515.188	441.615	384.612	266.666	406.407	111.82	326.788	364.972	586.971	85.5928	169.431	297.381	57.6939	265.622	259.252	95.3594	142.995	229.522	357.015	258.728	383.762	300.818	327.692	229.807	266.946	486.76	212.261	413.537	286.276	274.753	171.063	267.694	345.982	119.999	85.936	777.601	272.404	227.992	240.848	162.193	307.782	306.934
IER5L	1159.46	1103.32	488.956	1880.04	642.915	1532.96	2491.53	1066.32	510.695	912.959	440.366	230.082	661.236	588.4	1503.42	1155.84	1487.08	566.233	575.412	1454.42	1843.79	1465.19	682.573	804.803	567.507	858.804	669.997	2508.27	2865.84	573.997	1035.81	1309	24070	210.431	783.75	2106.18	573.904	1699.36	979.615	3528.29	2394.36	942.083	1350.5	1632.03	492.392	2007.78	2683.48	1641.5	1080.58
POLR2A	1127.59	591.967	846.729	518.134	1293.66	934.068	1357.59	2045.78	1467.12	1373.9	1242	2384.69	3690.07	554.001	728.091	1309.7	947.921	976.203	1228.22	2454	727.96	1393.72	641.167	806.636	576.604	1526.45	1200.94	815.622	1125.46	1538.87	1170	1327.23	1465.2	826.17	978.309	742.955	1536.07	447.632	1893.39	412.655	1603.11	754.952	462.989	1268.83	889.427	851.494	1570.03	627.999	779.95
WNT2B	130.515	233.941	9.82121	282.327	173.126	123.804	136.997	63.6497	46.8754	303.328	103.568	197.828	220.999	28.9674	303.834	93.0879	22.3981	59.6958	244.423	248.218	57.7922	94.2143	150.568	50.4147	54.5814	98.3899	32.025	81.8692	129.058	77.1041	47.8066	111.496	621.971	34.7668	45.6859	96.5615	93.3522	45.0704	50.6448	138.753	93.7494	38.5507	100.291	206.692	123.098	41.5623	59.2004	127.465	45.1992
SUCLG1	2038.16	3115.53	1908.12	3237.14	2398.53	3886.24	1126.51	1696.83	1152.15	932.784	3341.08	1737.45	2226.72	3055.15	3722.9	1110.59	3566.1	3224.45	1696.7	6082.01	2386.15	1878.44	5439.25	2709.56	3457.52	1765.4	3471.34	1561.66	1415.84	2995.28	2626.84	3172.27	1565.99	2171.1	3337.44	3280.82	1599.72	3752.11	2789.81	1324.46	8378.38	1897.82	1707.7	4066.94	2526.11	2942.4	1343.77	2637.39	3524.49
ZNF804A	1.51762	3.16137	0	0	2.60994	2.01308	0	1.49764	105.264	2.97381	0.815493	0	0.880474	0	0	1.29289	0	0	2.03686	1.34172	0	1.94926	0	0.916632	0.699762	2.10836	1.68553	1.02337	0	0	0	0	0	0	0	0	31.8246	0	0	0	0.937494	0	0	0	0.866888	0	0	0	21.0229
TTF1	186.667	530.32	256.755	819.711	216.625	352.288	274.82	450.79	306.746	244.843	293.578	202.129	154.083	286.053	295.497	246.942	456.762	249.318	306.547	445.451	335.64	195.576	567.138	362.986	323.99	263.544	311.822	273.238	526.669	303.062	390.84	320.55	1801.99	279.05	248.91	399.878	267.327	372.856	327.744	171.189	561.559	263.43	315.986	700.125	282.605	310.119	237.613	335.762	455.146
KIF5A	41.7345	9.48411	19.6424	36.895	40.0191	10.0654	9.07813	8.98585	0.822375	32.7119	4.07747	10.7515	9.68522	48.8825	15.7475	47.8369	3.19973	89.5438	61.1057	8.05031	8.89111	44.833	16.3115	6.41642	51.7824	21.7863	2.52829	54.2384	143.292	5.35445	2.51613	39.6667	0	142.727	28.3568	4.54407	12.7298	1.02433	8.68197	3.60398	0	32.9287	30.2248	11.9475	14.7371	2.1314	21.0851	1.0363	98.8076
LY6G6F-LY6G6D	314.906	0.790343	1.40303	0	99.1777	618.015	0	0	0	0	0	32.2546	0	8224.93	0	116.36	843.129	1343.16	10.1843	6.70859	1313.66	3.24877	3770.46	27.499	616.49	2539.16	1.68553	207.743	76.8652	2.14178	499.033	868.38	4.91677	645.016	3242.91	13.6322	12.7298	8793.86	49.9213	286.516	903.744	598.339	3212.07	360.815	380.564	1322.53	12.1645	0	11.5626
POMC	11.3821	31.6137	13.3288	99.4562	11.3097	13.085	157.629	1.49764	352.799	87.2317	14.6789	8.60121	0.880474	23.536	221.391	55.5942	6.39946	4.3894	24.4423	5.36687	3.33417	7.14729	36.3872	22.9158	9.79667	2.81114	2.52829	30.701	7.59162	6.42534	3.35485	3.21622	54.0844	3.65967	4.72613	4.54407	103.96	0	2.17049	0	10.3124	1.60628	2.74771	1.19475	7.80199	2.1314	11.3535	2.07261	457.248
CPE	196.532	435.479	36.4788	157.205	1037.89	92.6015	664.354	62.1521	59.211	1047.77	51.3761	328.996	623.376	111.343	2355.64	435.703	61.5948	279.166	759.747	5.36687	20.005	78.6202	667.516	253.907	130.856	44.9783	11.7987	281.425	387.173	289.14	311.162	162.955	24.5838	26.5326	301.685	52.2568	70.0142	40.9731	28.9399	0	299.998	53.0073	329.725	75.2694	519.266	223.797	953.694	12.4356	659.068
PDZRN4	1.51762	0	0	1.60413	10.4398	1.00654	0.825284	0.74882	5.75662	17.8428	0	2.1503	4.40237	20.8203	238.065	7.75733	0	0	16.2948	0	0	3.24877	0	0	4.89833	0.702785	0	15.3505	51.2435	1.07089	0	0	0	0.914916	0	0	0	0	0	0	0	0	0	0	0.866888	0	0	0	393.128
SYCE1	0.758809	21.3393	0	0	0	1.00654	11.554	0	1.64475	11.8952	0	2.1503	0.880474	0	0	2.58578	3.19973	0	5.09214	1.34172	2.22278	0	0	3.66653	0.699762	2.81114	2.52829	1.02337	24.6728	0	0.838711	0	0	0.914916	0.787689	1.13602	12.7298	0	0.723497	0	0	1.60628	0	0	0.866888	0	0.810964	8.29042	8.40916
DACT3	128.998	41.0978	29.4636	52.9363	100.048	15.0981	273.994	47.9245	34.5397	725.609	8.15493	19.3527	79.2427	185.572	1819.3	253.406	19.9983	17.5576	260.718	25.4926	23.3392	140.347	21.3304	41.2484	82.5719	73.0897	6.74211	258.911	576.014	10.7089	27.6775	47.1713	61.4596	10.979	41.7475	37.4886	109.265	35.8515	17.3639	5.40597	43.1247	18.4722	17.8601	38.2321	26.8735	4.2628	46.225	21.7624	3406.76
CRAMP1	403.687	266.345	354.265	141.164	447.17	280.824	267.392	769.039	314.969	616.569	228.338	939.683	646.268	360.282	214.907	557.235	434.364	423.138	578.467	242.851	1248.09	562.687	183.19	505.981	557.71	321.173	241.03	588.435	373.887	578.281	584.582	419.181	196.671	595.611	428.503	338.533	455.092	284.763	566.498	1299.23	325.31	632.071	717.151	264.04	487.191	376.192	497.932	103.63	378.412
FAM47E-STBD1	75.1221	0	39.2849	0	53.9387	43.2812	0	78.6262	32.895	14.869	117.431	212.88	53.7089	254.37	371.456	1.29289	17.5985	297.601	117.119	17.4423	0	72.1227	0	19.2493	68.5767	108.932	170.238	85.9627	58.8351	59.9699	0	149.018	0	72.2784	102.4	115.874	103.96	10.2433	24.5989	0	0	37.7476	38.4679	0	151.705	73.5333	100.56	0	60.9664
ATP6V0D1	2901.69	1139.67	1852.7	1795.02	3399.88	1616.5	1761.98	1407.03	1336.36	1632.62	2032.21	2965.27	1891.26	1356.04	2208.36	1197.21	1615.86	2143.78	2032.78	1706.67	934.678	2302.08	2434.18	1463.86	1347.74	1194.73	2411.99	796.178	1006.84	994.857	1657.29	4956.2	324.507	852.702	1210.68	568.009	1320.72	1398.21	2266.72	454.101	1399.68	1350.08	847.668	1444.46	2100.47	937.816	2741.06	1287.09	2095.98
PIP5KL1	34.1464	22.1296	70.1515	56.1446	16.5296	45.2942	30.5355	75.6309	44.4082	43.6158	14.6789	6.45091	32.5776	10.8628	41.6846	60.7657	34.3971	23.7028	41.7555	177.107	110.028	50.6808	8.78311	3.66653	18.8936	13.3529	14.327	47.0748	92.0484	38.5521	10.9032	100.775	174.545	13.7237	7.87689	9.08814	90.1698	19.4622	56.4328	118.931	28.1248	12.0471	61.8234	19.116	13.0033	34.1024	25.9509	327.472	111.421
VPS13B	244.337	128.036	457.388	40.1033	241.854	80.5231	330.114	337.718	356.088	307.293	207.951	479.518	570.547	255.275	184.338	270.214	262.378	150.995	284.141	151.614	154.483	211.17	110.416	241.991	153.248	146.882	136.528	171.925	183.148	178.839	218.065	201.55	51.626	151.876	285.931	123.826	214.286	150.576	148.317	282.912	124.687	435.302	230.807	38.2321	441.246	120.424	328.441	154.409	192.36
SNX10	59.1871	123.293	291.129	62.5611	73.0783	24.1569	1350.16	90.6073	360.2	90.2055	89.7042	36.5552	152.322	65.1766	113.938	116.36	107.991	35.9931	171.096	22.8092	86.6884	191.677	26.3493	33.9154	116.86	219.269	45.5092	155.552	185.046	41.7647	78.0002	20.3694	0	57.6397	95.3103	48.8487	111.386	47.1191	49.1978	21.6239	28.1248	38.5507	57.7018	5.97376	60.6821	56.4821	60.8223	123.32	29.4321
ZMIZ2	4248.57	2952.72	3767.84	3174.58	3495.58	5164.55	5020.2	4629.21	4005.79	7768.57	2570.43	4421.02	4536.2	2585.34	893.902	4725.51	9007.25	5285.72	6021.96	13099.2	17278.8	4045.37	3494.42	3901.18	3566.69	7243.61	3333.97	6113.58	4852.95	6349.31	4029.17	3411.34	8188.87	5819.78	7292.42	3735.23	4310.11	3461.21	4019.75	16414.3	2945.61	7925.39	7902.4	8640.45	3071.38	3816.27	3839.1	1750.32	1823.74
RAX2	0	0	0	0	0	0	0	0	0	0	0	0	0	0	0	0	0	0	0	0	0	0	0	1.83326	0	0	0	0	0	0	0	0	0	0	0	0	0	0	0	0	0	0	0	0	0	0	0	0	0
POGK	679.893	1006.11	814.459	736.296	622.035	1211.87	574.398	921.049	656.255	706.775	1016.92	825.717	778.339	926.051	779.038	681.352	885.526	839.253	574.393	1101.55	1035.81	645.855	1314.96	1835.1	899.194	1145.54	702.865	1216.78	982.166	1052.69	868.905	887.677	764.557	1101.56	915.294	1098.53	807.285	941.358	900.031	951.45	2984.98	1154.11	1145.79	1131.43	774.131	896.254	740.41	1836.33	796.768
NAT8L	11.3821	16.5972	2.80606	25.6661	6.08986	5.03269	0.825284	1.49764	9.04612	4.95634	4.07747	2.1503	14.9681	0	7.41059	0	34.3971	4.3894	31.5713	46.9601	6.66834	2.59902	8.78311	32.9987	10.4964	38.6532	3.37105	2.04673	1.89791	6.42534	0.838711	9.64867	0	0	5.51382	1.13602	6.36492	6.14597	2.89399	3.60398	4.68747	48.1884	0	7.16852	3.46755	6.3942	3.24386	15.5445	26.2786
HMGCLL1	1.51762	0	0	0	1.73996	1.00654	0	1.49764	0	0.991269	0	0	0	0	0	0	0	0	2.03686	0	0	0	0	0.916632	0	0.702785	0	0	2.84686	0	0	0	0	0	1.57538	2.27203	0	0	0.723497	0	0	0	0	0	0.866888	0	0	0	9.4603
FGG	0	0	0	0	0	0	0	0	0	0	0	0	0.880474	0	0	0	0	0	0	0	0	0	0	0	0	0	0	1.02337	0	3.21267	0	0	0	0	0	0	0	0	0	0	0	0	0	0	0	0	0	0	0
LOC107984974	63.74	65.5984	77.1667	97.852	78.2982	110.719	142.774	45.6781	200.659	99.1269	109.276	148.371	51.0675	112.249	93.5587	68.5231	51.1957	87.788	122.211	75.1362	43.3442	42.234	145.549	87.9967	81.1724	34.4365	53.0941	76.7524	74.0183	87.813	63.7421	86.838	83.585	64.0442	56.7136	43.1687	65.7709	80.9219	41.2394	34.2378	90.9369	40.157	107.161	41.8163	94.4908	29.8396	55.1456	80.8316	105.114
RGPD4	15.1762	7.11308	32.9712	0	46.1089	8.05231	28.0597	42.6828	1.64475	15.8603	10.6014	70.96	22.8923	8.14708	0	6.46444	14.3988	10.5346	37.6818	2.68344	18.8936	33.1374	0	23.8324	23.0921	13.3529	12.6415	13.3037	2.84686	32.1267	22.6452	17.1532	0	19.2132	14.1784	9.08814	9.54739	13.3163	38.3454	19.8219	6.56246	11.244	6.86927	13.1423	18.2046	26.6425	44.603	27.9802	10.5114
TANC1	298.971	101.164	272.188	105.873	387.141	209.36	185.689	405.861	78.1256	478.783	232.416	787.011	807.395	266.138	314.95	453.804	249.579	187.866	198.593	120.755	374.538	593.225	153.077	155.827	389.767	203.808	232.603	427.767	299.869	205.611	284.323	169.388	167.17	340.349	218.19	182.899	49.8586	152.625	445.674	524.379	184.686	428.074	413.53	123.06	265.268	271.754	673.911	187.571	439.379
PDE1A	27.3171	11.0648	5.61212	176.454	87.8679	24.1569	75.1009	19.4693	31.2502	312.25	10.6014	19.3527	20.2509	25.3465	275.118	122.824	14.3988	7.02304	49.903	0	5.55695	18.8429	1.25473	15.5827	53.8817	31.6253	7.58487	113.594	167.965	8.56712	12.5807	17.1532	0	6.40442	17.3292	31.8085	29.703	10.2433	5.78798	3.60398	17.8124	11.244	8.24312	13.1423	19.9384	11.7227	14.5974	11.3993	320.599
MSANTD1	40.2169	157.278	38.5833	72.1859	41.759	121.791	156.804	17.2229	70.7242	138.778	13.8634	15.0521	4.40237	59.7452	75.0322	50.4226	36.7969	88.6659	263.773	331.404	145.592	23.3911	209.54	89.8299	27.2907	42.1671	26.9684	85.9627	68.3246	103.876	36.9033	94.3425	1180.02	24.7027	86.6458	79.5212	81.6832	56.3381	54.9858	655.924	76.8745	30.5193	410.782	238.951	75.4192	21.314	23.518	66.3234	292.218
OR52K1	0	0	0	0	0	0	0	0	0	0	0	0	0	1.81046	0	0	0	1.75576	0	0	0	1.29951	0	0	0.699762	0	0	0	0	0	0	0	0	0	0	0	0	0	0	0	0	0	0	0	0	0	0.810964	0	0
NSUN7	89.5395	19.7586	16.1348	129.935	240.984	90.5885	26.4091	426.079	13.9804	115.978	137.003	277.389	9.68522	50.6929	128.759	19.3933	141.588	141.339	234.238	8.05031	242.283	16.8936	212.049	163.16	143.451	62.5479	175.295	162.715	73.0694	446.561	249.097	122.216	127.836	79.5977	163.052	247.652	3.18246	123.944	86.0962	1279.41	56.2496	66.6606	318.734	172.044	202.852	323.973	71.3649	17.6171	59.9153
NXNL1	0	0	0	0	0	0	0	0	0	0	0	0	0	0	0	0	0	0	0	0	0	0	0	0	0	0	0	0	0	0	0	0	0	0	0	0	0	0	0	0	0	0	0	0	0	0	0	0	2.10229
CZIB	734.528	949.992	589.273	718.651	741.223	437.844	941.649	782.517	991.784	1048.76	869.316	537.576	383.006	1052.78	2632.61	938.637	737.538	692.647	829	805.031	854.658	610.119	927.245	978.046	589.899	767.441	829.279	881.117	857.853	916.682	751.485	804.056	948.936	860.021	770.36	1097.39	809.406	1019.21	730.732	1187.51	593.434	548.545	961.697	745.526	827.878	893.057	635.796	632.145	3078.8
FBXW7	228.402	188.892	164.155	609.57	221.845	350.275	328.463	288.296	461.352	292.424	245.463	384.904	318.732	319.547	285.308	835.206	143.188	307.258	458.293	449.476	293.407	246.906	662.497	410.651	188.936	202.402	245.244	260.958	866.394	229.171	292.71	329.127	2807.47	326.625	181.168	368.07	491.16	447.632	350.896	594.656	239.061	240.942	501.457	1089.61	208.92	317.579	321.142	302.6	359.492
RASL11A	1602.61	1273.24	588.571	234.203	522.858	507.295	89.1307	119.811	65.79	480.765	130.479	421.459	558.221	54.3139	487.246	253.406	569.552	405.581	424.684	483.019	272.29	161.139	308.663	815.802	321.891	115.96	450.036	94.1496	196.433	171.342	960.325	665.758	14.7503	666.974	551.382	253.332	783.947	549.04	266.247	333.368	221.249	1884.97	339.342	84.8274	494.126	591.464	363.312	286.02	356.338
MAN2A1	476.532	178.617	152.229	258.265	626.385	214.393	471.237	238.874	193.258	238.896	455.045	838.618	956.195	298.726	314.024	425.36	242.38	308.136	266.828	217.358	238.949	422.99	151.822	278.656	384.169	290.953	502.287	294.729	163.22	379.095	568.646	320.55	199.129	466.607	296.959	151.09	307.638	156.722	428.31	405.447	374.997	554.167	168.984	145.76	431.71	376.192	672.289	225.914	225.996
ARPC4-TTLL3	1152.63	619.629	333.921	1124.5	1458.96	1713.13	1780.14	624.516	2762.36	2232.34	1398.57	1490.16	883.996	992.133	733.648	2019.49	756.737	1359.84	2363.77	1316.23	2757.36	344.37	1151.84	954.214	1284.76	919.243	1575.97	4043.32	2221.5	1754.12	915.034	1997.27	2866.47	682.528	1740.79	3136.54	1661.25	2036.36	1235.01	7948.57	899.994	421.649	4989.84	1943.86	1207.57	2322.16	1296.73	1393.83	1775.38
SPATA31D1	0	0	0	0	0	0	0	0	0	0	0	0	0	0	0	1.29289	0	0	0	0	0	0	0	0	0	0	0	0	0	0	0	0	0	0	0	0	0	0	0	0	0	0	0	0	0	0	0	0	0
DSP	2338.65	2055.68	6611.78	348.097	4088.03	1113.23	10.7287	1415.27	13.158	488.696	2151.27	6136.97	3365.17	2375.33	45.3899	261.163	1473.48	1503.81	1420.71	913.71	1887.14	5017.4	370.145	1277.78	2147.57	3142.15	1843.97	1454.2	572.219	3101.3	2159.68	1128.89	629.346	3259.85	1813.26	1880.11	683.169	861.46	1941.14	769.449	1484.99	2684.9	1056.49	1440.87	1634.08	1912.93	5365.34	764.791	11.5626
IL4I1	145.691	811.682	180.991	3084.74	97.4377	365.373	1473.13	63.6497	2072.38	192.306	125.586	25.8036	73.9599	249.844	325.14	302.536	50.3958	87.788	428.758	413.249	92.2453	173.484	326.23	224.575	242.118	212.944	171.081	180.112	350.164	153.137	93.9357	114.712	167.17	42.0862	87.4334	173.811	552.688	174.136	58.6033	612.676	227.811	53.8104	248.667	755.084	111.829	85.256	120.023	754.428	174.49
TMEM82	220.055	56.9047	42.7924	0	417.59	54.3531	0	42.6828	0	13.8778	117.431	404.257	105.657	17.1994	46.3162	19.3933	23.998	95.6889	299.418	20.1258	47.7897	84.468	174.407	5.49979	19.5933	39.356	107.031	6.14019	5.69372	10.7089	44.4517	585.352	213.879	72.2784	14.1784	180.627	68.9533	29.7055	103.46	5.40597	9.37494	11.244	258.284	38.2321	273.937	11.7227	74.6087	34.198	0
MILR1	52.3579	109.067	15.4333	126.726	60.8986	29.1896	488.568	89.1096	311.68	139.769	51.3761	10.7515	7.92427	32.5883	122.275	159.025	4.7996	6.14516	129.34	29.5178	24.4506	22.0916	18.8209	62.331	26.591	32.3281	55.6224	51.1683	63.5798	12.8507	35.2259	13.937	63.918	4.57458	18.1168	29.5365	127.298	58.3867	21.7049	9.00994	9.37494	4.0157	42.5895	94.3855	31.208	58.6135	34.0605	61.1419	56.7618
C6orf52	14.4174	20.5489	49.1061	11.2289	17.3996	19.1242	25.5838	46.4269	18.9146	4.95634	9.78592	2.1503	13.2071	13.5785	8.33691	7.75733	3.99967	8.7788	21.387	80.5031	4.44556	7.79705	23.8399	10.9996	6.29786	8.43342	15.1697	14.3271	0.948953	13.9216	8.38711	43.955	0	18.2983	3.15075	45.4407	36.0679	22.5352	4.34098	55.8617	37.4997	11.244	2.74771	0	13.0033	7.4599	8.92061	14.5082	31.5343
PPP2R1A	7679.91	8568.9	7574.96	17931	6163.81	7160.51	5418.82	7245.59	7612.72	7093.52	9350.44	5730.56	6061.19	12241.4	8630.56	5256.88	10578.3	8966.67	6401.84	12927.5	6975.08	11567.6	11129.5	8468.76	9373.31	9386.4	9923.54	8867.46	9287.4	8567.12	6832.98	10507.4	12419.8	5874.68	11382.9	9503.92	8905.59	11623.1	5810.41	6512.39	12253	8690.78	10038.7	15699	6989.72	8008.74	8906.82	10597.2	12346.7
ANAPC11	958.376	2559.92	2867.09	2906.69	934.358	3937.58	1767.76	1373.34	1016.46	978.382	1882.16	344.049	460.488	3051.53	3542.26	1402.78	1771.85	2576.58	1110.09	2472.79	1246.98	1085.09	5060.32	1997.34	2538.74	1215.82	2595.71	1021.32	1641.69	1433.92	1182.58	1836.46	1516.82	1501.38	2028.3	2567.4	1630.48	4963.9	1156.15	564.022	3794.97	1148.49	2485.3	2792.14	2091.8	1576.17	819.074	3798.05	2978.94
ABLIM1	1459.19	919.169	1514.57	806.878	1603.37	1365.87	400.263	1757.48	750.006	1010.1	1542.91	2982.47	1129.65	2364.46	569.689	677.473	813.532	1222.89	1205.82	2081.01	1082.49	1489.24	1350.09	1161.37	502.429	678.188	1400.67	2453.01	580.759	2040.05	1128.91	1569.52	649.013	1624.89	577.376	1088.3	1467.12	1003.84	2153.85	1612.78	1502.8	918.792	869.649	3049.01	1621.95	2793.2	2628.34	1521.29	306.934
NOTCH2NLA	34.1464	17.3875	143.109	14.4372	86.998	62.4054	147.726	22.4646	125.001	92.188	57.9	83.8618	117.103	75.1342	81.5165	99.5524	53.5955	46.5276	78.419	16.1006	42.2328	101.362	22.5851	96.2463	76.2741	35.1393	87.6474	105.407	130.007	91.0257	50.3227	66.4686	0	68.6187	60.652	84.0653	88.0481	27.6569	31.1104	32.4358	49.6872	44.9759	54.9541	26.2846	74.5524	24.5111	60.0114	35.2343	176.592
ITPKB	332.359	379.364	238.515	2080.56	319.283	369.4	409.341	203.679	717.933	674.063	248.725	217.181	259.74	334.935	1785.95	792.54	267.178	157.141	435.887	379.706	396.766	120.204	460.486	309.822	192.435	279.006	199.735	294.729	657.624	223.816	252.452	340.92	1054.65	180.239	180.381	216.979	1391.8	172.087	113.589	270.298	449.059	203.998	533.055	1518.53	249.664	184.366	229.503	196.898	5173.74
N4BP1	958.376	769.794	1528.6	548.613	1124.88	577.753	1019.23	600.554	1139.81	933.775	714.372	1606.28	802.993	447.184	299.203	806.762	680.743	829.597	933.898	976.771	1055.82	797.898	351.324	518.814	706.06	742.141	640.5	648.813	635.798	1007.71	606.388	998.101	553.136	674.293	654.569	671.386	704.385	393.342	727.838	1023.53	912.181	410.405	938.342	968.944	802.738	709.756	932.609	340.944	866.143
ATP2B2	0	0	0	0	1.73996	1.00654	0	0	3.2895	1.98254	0	0	0	0.905231	0	0	3.99967	0	6.11057	0	0	0	0	0	1.39952	2.10836	0	0	2.84686	0	0	0	0	0	0	0	5.3041	0	0	0	0	0	0	0	0	0	0	0	37.8412
CBS	226.884	79.8246	198.529	222.974	61.7686	367.387	207.146	15.7252	173.521	172.481	44.0366	30.1042	194.585	104.102	76.8849	130.582	328.773	40.3825	91.6585	12.0755	131.144	46.1325	180.681	35.7486	41.286	477.191	58.9934	25.5841	232.493	50.3318	421.033	70.7569	0	284.539	63.0151	35.2165	59.406	181.306	13.023	66.6736	24.3748	895.501	17.8601	50.1796	65.0166	0	98.9376	32.1254	106.166
FAR2	520.543	256.861	399.162	332.055	412.37	258.68	97.3835	419.339	13.158	217.088	415.901	787.011	744.881	293.295	56.5058	209.448	521.556	426.65	268.865	213.333	447.89	126.702	316.192	705.806	394.666	413.94	469.419	160.668	167.965	611.478	554.388	308.757	169.628	497.715	430.078	681.61	143.211	351.345	259.736	452.299	535.309	840.888	234.929	205.497	489.792	480.631	650.393	360.633	67.2733
USP17L22	0	0	0.701515	0	0	0	0	0	0	0.991269	0.815493	0	2.64142	0	0	0	0	0	1.01843	0	0	0	0	0	0	0	0	0	0	0	0	0	0	0	1.57538	1.13602	0	3.07299	0	1.80199	0.937494	0	0	0	0	1.0657	0	1.0363	0
ZNF709	13.6586	33.1944	9.82121	0	13.9197	8.05231	71.7997	12.7299	23.0265	26.7643	26.0958	34.4049	6.16332	17.1994	11.1159	33.6151	20.7983	27.2143	43.7924	14.7589	26.6733	14.9443	36.3872	7.33305	16.7943	18.9752	17.698	28.6542	27.5196	21.4178	15.0968	31.0901	0	12.8088	25.9937	19.3123	20.1556	20.4866	20.2579	37.8418	11.2499	16.0628	24.7294	13.1423	26.8735	23.4454	12.1645	9.32672	29.4321
OTULIN	519.026	927.862	311.473	731.484	401.931	512.328	727.075	854.404	1268.92	644.325	638.531	526.824	324.895	713.322	410.361	686.523	371.169	402.947	606.983	762.096	553.472	384.005	800.517	505.981	612.992	673.268	442.451	691.795	760.111	401.584	494.001	805.128	1664.33	365.052	614.397	422.598	687.412	587.964	573.733	996.5	740.62	518.829	553.663	899.649	417.84	390.046	396.561	1346.16	463.555
PCDH7	183.632	22.9199	15.4333	213.349	116.577	84.5492	106.462	27.7064	11.5132	413.359	45.6676	40.8558	185.78	55.2191	815.165	265.042	29.5975	22.8249	132.396	14.7589	8.89111	93.5646	52.6986	14.6661	51.0826	89.9565	9.2704	179.089	351.113	21.4178	3.35485	19.2973	0	6.40442	21.2676	63.617	19.0948	17.4136	23.8754	0	35.6248	16.8659	23.3555	19.116	26.8735	21.314	140.297	55.9603	838.814
MTNR1A	2.27643	7.90343	0.701515	0	10.4398	22.1438	0	19.4693	0	5.94761	43.2211	51.6073	1.76095	0.905231	0.926324	0	7.1994	2.63364	77.4005	2.68344	1.11139	4.54828	316.192	13.7495	6.99762	0.702785	9.2704	2.04673	0	47.1192	22.6452	58.9641	0	9.14916	0	6.8161	0	15.3649	0	0	2.81248	8.83454	60.4496	0	6.9351	3.1971	2.43289	0	0
VIP	286.071	22.9199	3.50758	564.654	812.561	67.4381	36.3125	66.645	7.40137	612.604	10.6014	0	91.5693	89.6179	669.732	55.5942	11.999	8.7788	458.293	0	10.0025	691.338	7.52838	9.16632	385.569	9.83899	2.52829	684.631	573.168	2.14178	2.51613	8.57659	0	19.2132	9.45226	31.8085	35.0071	0	10.129	7.20795	10.3124	4.0157	9.61697	48.9849	30.3411	26.6425	12.9754	12.4356	782.052
POU4F2	0	0	0	0	0	0	0	0	0	0	0	0	0	0	0	0	0	0	0	0	0	0.649754	0	0	0	0	0	0	0	0	0	0	0	0	0	0	0	0	0	0	0	0	0	0	0	1.0657	0	0	0
TUBG1	979.623	1160.22	1250.8	879.064	606.376	2002	835.188	1481.92	1509.06	670.098	907.644	582.732	1760.07	758.583	670.658	973.545	1322.29	1722.4	815.761	2023.31	1571.5	967.483	836.905	1107.29	1414.22	2646.69	1409.94	953.776	820.844	687.512	1201.87	732.227	1396.36	1244.29	1235.88	1975.53	1235.86	1075.54	1551.18	967.668	2200.3	1501.87	1475.52	936.686	982.184	1752.01	1328.36	319.181	1199.36
DPM2	2560.22	5391.72	1452.84	5215.03	1567.7	3631.59	1875.87	5206.55	2576.5	2361.2	3060.55	741.855	1092.67	2759.14	1564.56	2245.75	5289.16	3184.07	2228.32	5091.82	3356.4	1603.59	4564.71	2340.16	2315.51	1734.47	3156.99	1194.27	2492.9	2261.72	2962.33	3713.66	5833.74	2715.47	2150.39	2671.91	2795.26	4825.61	2381.75	2560.63	4444.66	2530.69	2613.07	6378.78	2028.52	3873.82	1698.16	4731.76	1455.84
CDK2AP2	3397.95	3138.45	1843.58	2013.19	1658.18	1861.09	1417.84	2092.2	4037.86	1623.7	2517.43	1814.86	1684.35	1905.51	1595.13	1854	3084.54	2934.75	2217.12	3391.86	3489.76	3297.5	1843.2	3071.63	1637.44	4237.09	2872.14	2495.99	2991.1	2116.08	1768	4561.68	5656.74	2376.04	2846.71	1681.31	3665.14	1770.04	3030.73	1598.36	2981.23	2057.65	2633.68	8487.52	2095.27	2247.56	1538.4	1899.54	886.115
CEACAM6	35189.8	1747.45	21062.3	4246.14	13355.1	12460.9	14.8551	25999.8	4.93425	1253.96	12559.4	18443.2	12887.5	6482.36	1371.89	3118.45	5693.92	32033	5907.9	10863.9	4574.48	34698.2	7392.87	7975.61	33403.1	7154.35	21891.6	11412.6	3183.74	9497.73	19322.2	12700.9	260.589	24079.7	43096	1260.98	657.709	2828.17	11101.3	4427.49	10771.8	29334.7	7962.85	7081.3	7466.5	37019.2	56643.4	3366.95	0
H3-4	0	0	0	0	0	0	0	0	0	0	0	4.30061	0	0	0	0	0	0	0	0	0	0	0	0	0	0	0	0	0	0	0	0	0	0	0	0	0	0	0	0	0	0	0	0	0	0	0	0	0
THAP11	312.63	339.847	459.492	190.892	441.95	280.824	271.519	423.832	434.214	371.726	315.596	328.996	423.508	237.17	530.784	376.23	632.747	423.138	338.118	107.337	263.399	418.441	102.888	451.899	557.71	645.157	282.326	316.22	241.034	349.11	381.614	318.406	34.4174	492.225	557.684	154.498	503.89	198.72	494.872	115.327	204.374	820.006	206.078	106.333	431.71	281.345	360.068	160.627	879.808
PNKP	991.764	1016.38	888.118	1722.84	827.351	1068.94	944.95	1344.88	1449.02	1421.48	1045.46	771.959	721.109	1249.22	954.114	1437.69	1227.9	1353.69	999.078	3978.2	1322.55	1117.58	1949.85	1002.8	1218.99	898.862	1132.67	1475.69	2022.22	1080.53	942.712	1300.43	3962.91	766.7	1273.69	1238.26	1249.65	1537.52	887.008	1528.09	1442.8	1599.86	1355.99	3074.1	931.904	1113.66	910.713	1529.58	855.632
PNMA5	3.03524	0	2.10455	0	53.0688	0	18.9815	0	6.579	14.869	1.63099	0	0	3.62092	0	0	0	0.87788	9.16585	0	0	0.649754	0	0	0	9.13621	2.52829	1.02337	0	1.07089	0	10.7207	0	3.65967	0	0	16.9731	0	0	3.60398	0	0	0	0	1.73378	0	0	0	7.35801
SLC26A6	3862.34	1191.84	1163.81	3294.89	4354.25	3265.21	1870.09	1168.16	1199.84	3826.3	2741.69	4715.62	1900.06	2786.3	523.373	2460.37	3256.53	2758.3	4043.16	11736	6533.86	1063.65	3824.42	3500.62	3013.18	2471.7	2342.88	2199.21	1958.64	4397.08	2400.39	5773.12	8840.35	2297.36	2444.2	4230.53	1437.41	3650.71	1866.62	20396.7	4067.79	4524.09	4569.44	5757.51	3099.99	4112.54	2214.74	2999.06	481.424
ZC3HC1	246.613	335.896	366.892	282.327	220.105	421.74	207.972	374.41	517.274	341.988	220.183	135.469	253.577	264.327	239.918	270.214	267.178	344.129	313.676	462.893	384.541	184.53	259.729	246.574	284.103	248.786	325.307	208.766	285.635	315.913	369.872	206.91	462.176	354.988	338.706	203.347	314.003	215.109	292.293	270.298	299.06	217.651	434.138	433.695	313.813	217.403	177.601	190.68	421.509
RSRC1	188.185	407.817	229.395	295.16	177.476	338.197	325.987	256.097	261.515	200.236	293.578	187.076	336.341	237.17	389.982	204.276	343.171	208.935	182.299	497.778	214.498	223.515	484.326	208.075	297.399	285.331	271.37	272.215	205.923	185.264	198.775	164.027	354.007	225.069	309.562	354.437	203.678	397.439	183.768	162.179	373.122	244.958	163.489	369.179	176.845	231.257	180.845	474.627	274.349
GBP1	340.705	584.063	547.182	38.4992	345.382	155.007	926.794	612.535	166.12	467.879	645.871	230.082	574.95	49.7877	601.184	1126.11	87.9926	179.088	290.252	42.935	238.949	658.85	84.0669	170.494	462.543	286.736	176.138	313.15	729.745	147.783	460.453	110.424	0	111.62	157.538	139.73	345.828	106.53	96.2252	463.111	96.5619	66.6606	105.787	117.086	229.725	239.783	261.13	208.297	737.904
TMEM165	531.925	179.408	766.756	91.4355	478.489	213.386	672.607	885.855	367.601	580.884	517.838	524.674	1085.63	382.007	405.73	611.536	392.767	376.611	262.754	64.4025	160.04	609.469	165.624	333.654	303.697	279.006	643.871	533.173	302.716	432.64	542.646	214.415	4.91677	704.486	389.906	544.152	284.3	205.89	562.881	142.357	152.811	607.174	152.498	41.8163	405.704	524.324	973.157	291.201	421.509
DLX1	9.10571	0	0	0	5.21988	0	15.6804	1.49764	0	0	0	0	0	3.62092	0	7.75733	0	0	0	0	0	1.29951	0	1.83326	2.09929	1.40557	0.842763	4.09346	0.948953	0	0	0	0	0	1.57538	0	9.54739	5.12164	0	0	0	0	0	0	0	1.0657	0	0	3.15343
EIF3M	3575.51	7649.73	4272.93	6384.44	2398.53	5959.71	5004.52	2259.94	9153.85	2538.64	5666.86	1191.27	2782.3	7599.41	6187.84	2774.54	4390.83	6043.33	2722.26	13923	3180.8	3816.65	10527.2	5611.62	4770.98	8555.71	5106.3	3489.68	4491.39	5040.68	3869.81	4214.32	16013.9	4947.87	6555.15	4923.5	6039.25	14487.1	3246.33	3247.18	7640.57	4340.97	3963.57	10689.5	3105.19	4307.56	3321.71	9511.19	4296.03
SNED1	245.095	95.6315	8.41818	33.6868	444.56	92.6015	608.234	235.13	170.232	1228.18	51.3761	79.5612	141.756	8.14708	144.507	672.302	75.1937	77.2534	766.876	61.719	117.807	142.946	8.78311	150.328	51.7824	165.155	54.7796	384.785	513.384	162.775	67.0969	61.1082	39.3341	29.2773	92.1596	120.418	101.839	36.8758	24.5989	436.081	76.8745	85.936	53.5803	28.6741	105.76	53.285	486.579	46.6336	58.8641
ADI1	2183.09	2130.76	2853.76	2735.04	3523.42	2277.8	1856.89	2611.89	886.52	1603.87	2395.1	2778.19	2269.86	1642.99	3310.68	1767.38	3026.15	2115.69	1761.88	2849.81	1084.72	2174.73	4412.88	2288.83	1813.78	1610.78	2342.88	1942.35	1697.68	2198.54	1663.16	2241.71	1683.99	1125.35	2522.97	1850.57	1615.63	2523.95	1698.77	722.597	2990.6	2287.34	1276.31	2062.14	2147.28	1916.13	3166.82	3218.76	5195.81
SOX13	854.419	207.86	818.668	232.599	677.714	396.576	374.679	2236.73	54.2767	854.474	518.654	864.422	523.882	670.776	172.296	722.724	515.157	445.085	648.739	894.926	890.223	973.981	203.266	441.817	493.332	643.048	487.117	754.22	773.397	625.4	378.259	697.92	909.602	527.907	472.613	360.118	422.207	179.257	434.098	1286.62	1098.74	862.573	243.172	599.766	411.772	610.646	1188.87	245.604	139.802
CT47A7	0	0	0	0	0	0	0	0	0	0	0	0	0	0	0	0	0	0	0	0	0	0	0	0	0	0	0	0	0	0	0	0	0	0	0	0	0	0	0	0	0	0	1.37385	0	0	0	0	0	0
CHMP4B	5612.91	5967.88	7258.58	3570.8	7197.34	5818.8	2501.44	3431.84	3215.48	2484.12	3876.85	6395	4036.1	6847.17	4791.87	3524.41	9616	12771.4	4997.43	3990.27	5994.83	9642.35	5320.05	5952.61	7097.69	7114.29	5433.3	4622.54	4088.09	3263	6947.05	9446.05	1821.66	6387.95	8885.92	3164.94	3143.21	5460.69	3736.86	1832.62	6332.77	8963.85	6943.46	5856.68	11078	4726.38	4836.59	2137.89	6004.14
RBM34	626.777	681.275	771.667	1053.91	605.506	789.126	971.36	634.251	810.861	536.276	795.921	520.373	441.998	767.636	651.206	597.314	677.543	688.258	636.518	1065.32	655.72	735.521	751.583	725.056	612.292	754.089	641.343	607.879	785.733	691.795	647.485	748.308	1666.78	630.377	792.415	997.423	691.655	899.36	648.254	1228.96	1463.43	775.03	829.807	847.08	704.78	781.158	716.892	934.745	640.147
KCTD7	97.1276	45.0495	161.348	20.8537	148.767	58.3792	155.979	74.1332	115.955	148.69	48.9296	191.377	217.477	68.7975	91.7061	191.347	75.9936	107.101	126.285	25.4926	104.471	103.961	17.5662	54.0813	65.7776	54.8172	61.5217	118.71	104.385	58.899	87.226	82.5497	7.37515	147.302	115.003	36.3526	142.15	7.1703	79.5847	10.8119	23.4373	68.2669	59.0757	50.1796	174.244	56.4821	122.456	18.6534	174.49
SKA1	100.163	339.057	221.679	556.634	49.5888	200.301	146.075	98.8443	397.207	106.066	236.493	174.175	73.0794	151.174	63.9163	121.531	163.986	122.903	104.898	497.778	144.481	128.651	425.353	185.16	193.834	248.083	230.917	72.6589	166.067	110.302	130	153.307	1723.33	108.875	140.996	221.523	183.522	326.761	187.386	315.348	334.685	74.692	185.47	557.949	103.16	127.884	55.1456	515.042	29.4321
PPP1R15A	2327.27	3019.9	17460.7	4045.62	3310.27	2542.52	4745.38	2518.28	4819.94	1903.24	2612.02	1995.48	2049.74	4036.42	1064.35	1799.7	3127.74	2540.59	2264.98	4131.15	2456.17	8066.04	2981.24	2492.32	2907.51	4496.42	1060.2	6359.19	8832.85	1203.68	3628.27	10034.6	11925.6	3683.45	5936.02	3330.8	6452.97	1700.39	2216.8	3975.19	7265.58	15719.9	4022.64	3654.75	4177.53	2458.57	2778.36	2659.15	1394.87
SDHC	924.23	404.655	1375.67	896.71	709.033	656.263	434.099	668.697	474.51	520.416	870.131	950.434	1536.43	626.42	704.932	539.134	759.137	587.302	533.656	385.073	436.776	1061.05	521.967	1398.78	574.505	672.565	718.034	782.874	669.012	713.213	948.583	789.047	1878.2	1131.75	874.334	686.154	607.85	568.502	1265.4	158.575	1165.3	909.958	375.062	614.103	929.304	955.933	1137.78	401.049	944.979
COA4	1574.53	2286.46	2348.67	965.687	1210.14	2142.92	1291.57	2038.29	2274.69	1211.33	2249.13	873.023	1254.68	2252.21	1989.74	1076.98	1943.84	2145.54	1380.99	1081.43	2297.24	1810.21	2412.84	2535.4	1827.78	2019.8	3467.97	1585.19	1380.73	1876.2	2024.65	1447.3	405.633	1908.52	2608.04	1863.07	2085.57	2888.61	1841.3	1196.52	2021.24	1831.96	1526.35	1301.09	1594.21	1979	1793.04	2436.35	1421.15
TP53AIP1	13.6586	8.69377	11.2242	0	6.95984	4.02615	0	25.4599	0	14.869	14.6789	8.60121	24.6533	7.24185	0	0	4.7996	5.26728	17.3133	198.574	25.562	2.59902	12.5473	9.16632	1.39952	4.21671	31.1822	12.2804	1.89791	10.7089	7.5484	3.21622	184.379	3.65967	5.51382	19.3123	85.9265	24.5839	10.8525	3.60398	11.2499	4.0157	0	20.3108	7.80199	39.4309	42.1701	53.8877	6.30687
KEL	15.935	7.11308	1.40303	0	12.1797	17.1112	45.3906	14.9764	864.316	21.8079	9.78592	6.45091	1.76095	5.43139	17.6002	25.8578	7.99933	7.02304	66.1978	8.05031	35.5645	1.94926	48.9344	85.2468	15.3948	15.4613	6.74211	9.21029	18.9791	6.42534	0.838711	22.5136	76.2099	6.40442	9.45226	15.9042	651.344	14.3406	1.44699	50.4557	16.8749	3.21256	26.1032	51.3744	10.4027	10.657	6.48771	14.5082	11.5626
PRAMEF7	0	0	0	0	0	0	0	0	0	0	0	0	0	0	0	0	0	0	0	0	0	0	0	0	0	0	0	0	0	0	0	0	0	0	0	0	0	2.04866	0	0	0	0	0	0	0	0	0	0	0
RAB2A	1813.55	738.97	2159.26	726.672	1789.55	1151.48	1364.19	950.253	796.059	1576.12	1697.86	2219.11	2111.38	2321.92	1901.74	1464.84	2694.17	1355.45	906.401	672.201	814.648	2040.88	913.443	1129.29	887.298	1378.16	1414.16	1413.27	1005.89	1336.47	1689.16	1176.07	629.346	1249.78	2450.5	2100.5	869.873	1144.17	1445.55	888.38	772.495	3629.39	827.06	782.563	2266.04	2281.66	1836.02	1382.43	1329.7
CPA5	2.27643	13.4358	0	0	0	3.01962	0	2.99528	3.2895	0	15.4944	4.30061	0	0	0	6.46444	3.19973	0.87788	0	0	0	0	28.8588	19.2493	4.19857	0.702785	4.21382	0	0.948953	1.07089	4.19356	8.57659	0	4.57458	1.57538	2.27203	90.1698	8.19463	0.723497	3.60398	1.87499	1.60628	16.4862	0	3.46755	0	0	0	4.20458
SAFB2	1378.76	2163.17	1049.47	1193.47	1417.2	1522.89	1566.39	1486.41	1797.71	2007.32	1185.73	2146	1270.52	1809.56	831.839	1713.08	1547.07	1622.32	2420.8	2982.64	3415.3	944.742	1432.9	1772.77	1660.54	1812.48	1377.08	2346.58	1912.14	1745.55	1384.71	2195.61	4717.64	1387.93	1803.02	1735.83	2331.68	2028.17	1406.48	5541.12	1863.74	1563.71	2908.45	2228.21	1539.59	1559.12	1290.24	2077.79	2156.95
DDIT3	420.38	1343.58	1850.6	1113.27	582.016	2238.54	434.099	560.118	703.953	449.045	488.48	322.546	331.939	1480.05	1269.06	389.159	586.351	1019.22	633.462	571.572	584.591	1761.48	1936.05	1013.79	957.274	821.556	776.185	2288.24	2884.82	646.818	395.872	983.092	1049.73	262.581	781.387	1447.29	727.723	768.246	334.256	1014.52	2203.11	1629.57	1009.78	635.608	754.192	1090.21	482.524	1866.38	741.057
F5	9.86452	48.2109	411.789	174.85	12.1797	103.673	69.3239	1981.38	445.727	22.7992	17.9408	32.2546	36.0995	10.8628	226.023	40.0795	17.5985	9.65668	27.4976	8.05031	125.587	33.1374	75.2838	16.4994	19.5933	255.814	56.4652	5.11683	119.568	4.28356	24.3226	5.36037	118.002	32.0221	4.72613	22.7203	148.515	7.1703	5.78798	0	60.9371	1.60628	28.8509	97.9697	13.0033	12.7884	50.2798	10.363	8.40916
IZUMO4	40.9757	56.9047	30.8667	93.0396	81.7781	62.4054	72.625	46.4269	225.331	78.3102	186.748	40.8558	22.8923	37.1145	108.38	60.7657	31.9973	67.5968	177.206	159.664	197.827	29.2389	133.001	101.746	72.0755	12.6501	210.691	101.313	99.6401	197.044	53.6775	249.793	491.677	104.3	51.9875	42.0326	262.023	79.8976	73.0732	219.843	50.6247	28.1099	185.47	105.138	91.0232	83.1246	43.7921	221.769	113.524
LOC105377805	11.3821	26.0813	0.701515	0	3.47992	21.1373	8.25284	44.9292	3.2895	18.8341	2.44648	17.2024	0	2.71569	0	5.17155	6.39946	24.5806	25.4607	0	26.6733	2.59902	23.8399	7.33305	11.896	1.40557	4.21382	3.0701	3.79581	6.42534	10.0645	13.937	0	53.0652	8.66458	2.27203	1.06082	18.4379	0.723497	1.80199	9.37494	3.21256	96.1697	0	13.8702	5.3285	2.43289	0	4.20458
CLEC5A	97.8864	20.5489	510.002	14.4372	23.4894	17.1112	359.824	23.2134	119.244	246.826	13.8634	0	41.3823	23.536	28.716	78.8662	14.3988	20.1912	35.645	91.2369	15.5594	46.7823	12.5473	0	5.5981	81.5231	10.1132	36.8411	58.8351	5.35445	6.70969	2.14415	0	10.979	6.30151	39.7606	3.18246	21.5109	4.34098	18.0199	9.37494	1.60628	1.37385	17.9213	13.8702	3.1971	231.125	133.683	3.15343
H3C4	80.4338	265.555	73.6591	80.2066	48.7189	61.3988	123.793	29.204	194.08	33.7031	31.8042	10.7515	29.0557	162.942	28.716	104.724	95.192	30.7258	43.7924	87.2117	55.5695	129.951	96.6142	43.9983	60.8793	82.2259	64.8928	49.1215	79.712	14.9925	36.0646	451.343	326.965	41.1712	49.6244	79.5212	133.663	184.379	20.2579	182.001	62.8121	88.3454	37.094	89.6064	34.6755	42.628	37.3044	133.683	4.20458
KRTAP2-2	0	0	0	0	0	3.01962	0	0	0	0	0	0	0	0	0	0	0	0	0	0	0	0	0	0	0	0	0	0	0	0	0	0	0	0	0	0	0	0	0	0	0	0	0	0	0	0	0	0	0
GPR179	1.51762	0	1.40303	0	3.47992	0	0	0	0	0.991269	0	6.45091	6.16332	0	0	2.58578	0.799933	2.63364	5.09214	0	0	0	0	0	1.39952	1.40557	4.21382	0	1.89791	2.14178	2.51613	3.21622	0	1.82983	6.30151	0	0	5.12164	2.17049	0	0.937494	4.81884	8.24312	0	4.33444	4.2628	1.62193	0	3.15343
PIK3IP1	221.572	450.495	281.308	256.661	735.133	194.262	659.402	228.39	341.285	364.787	686.645	425.76	378.604	733.237	247.328	575.335	275.977	781.313	1040.83	226.75	256.731	351.517	199.502	426.234	329.588	174.291	255.357	293.706	432.723	1145.85	190.387	562.839	17.2087	452.884	353.672	120.418	2078.15	275.544	230.796	163.981	92.8119	374.263	304.995	286.741	785.4	164.118	736.356	242.495	501.396
GPS2	2107.97	5142.76	1545.44	2257.01	2321.98	2556.61	2033.5	1785.19	2449.85	3124.48	2679.71	2877.11	1625.36	1241.98	2950.34	2120.34	1479.88	1984.01	2696.8	10070.9	1952.71	1315.75	2498.17	1553.69	1488.39	2296.7	2166.74	1584.17	2558.38	1845.14	1552.45	3076.85	9024.72	913.087	1793.57	2474.25	2909.83	1551.86	1653.19	3106.63	3176.23	1287.43	2390.5	6685.84	1335.01	2408.48	1572.46	2614.59	3887.13
C2orf68	515.232	1215.55	521.226	838.961	856.06	861.597	890.482	880.613	1164.48	723.626	775.534	776.26	505.392	904.326	677.143	678.766	956.72	823.452	919.64	1257.19	1213.64	435.985	1356.36	659.058	979.667	867.94	561.28	646.767	657.624	973.439	639.098	1132.11	1570.91	1069.54	788.476	774.764	991.867	898.336	774.866	1088.4	1001.24	478.672	1615.65	1995.24	942.307	748.121	586.327	682.924	649.608
LOC107984138	59.9459	10.2745	52.6136	0	72.2083	48.3138	18.1563	61.4033	35.3621	57.4936	31.8042	172.024	92.4498	19.0098	12.0422	64.6444	44.7963	43.894	62.1241	8.05031	111.139	73.4222	5.01892	72.4139	65.0779	49.8978	32.8678	64.472	37.0092	41.7647	72.9679	51.4596	0	69.5336	79.5566	22.7203	62.5884	20.4866	54.9858	126.139	36.5623	97.18	74.1881	8.36327	88.4226	47.9565	68.121	3.10891	11.5626
SPIRE1	61.4636	24.5006	363.385	152.392	64.3785	29.1896	132.871	124.304	32.0726	166.533	137.818	75.2606	151.442	117.68	136.17	96.9666	10.3991	106.223	39.7187	34.8847	81.1314	170.885	66.5007	52.248	88.17	32.3281	80.9053	68.5655	86.3547	59.9699	19.2904	61.1082	2.45838	47.5757	29.1445	99.9695	26.5205	21.5109	164.957	21.6239	13.1249	138.14	68.6927	33.4531	76.2861	122.555	500.365	33.1617	158.723
SMYD5	1007.7	1350.7	1103.48	1419.66	553.307	1967.78	827.76	852.158	1320.73	934.766	791.844	262.337	811.797	1069.98	632.679	740.825	1793.45	1773.32	786.226	2005.87	1916.04	708.881	1491.87	1251.2	1405.82	1174.35	956.537	992.664	1108.38	1436.06	1121.36	973.443	4238.25	1528.83	1776.24	1232.58	1296.32	1298.85	1056.31	2674.15	2170.3	1329.2	2643.29	2489.86	940.573	1093.41	702.295	1257.04	847.223
CCDC34	209.431	737.39	1048.06	320.826	203.575	696.525	48.6918	312.258	551.813	172.481	326.197	273.089	436.715	164.752	301.982	214.619	890.326	689.136	307.565	1288.05	924.676	530.849	1616.09	477.565	663.374	1537.69	466.048	328.5	715.511	315.913	629.034	444.911	7773.41	831.659	771.935	597.545	385.078	1103.2	496.319	423.467	724.683	437.711	802.33	1043.02	336.352	347.418	176.79	162.7	96.7053
SPATA31A3	0	0	0	0	0	0	0	0	0	0	0	0	0	0	0	0	0	0	0	0	0	0	0	0	0	0	0.842763	0	0	0	0	0	0	0	0	0	0	0	0	0	0	0	0	0	0	0	0	0	0
PIAS4	627.535	731.067	568.227	664.11	574.187	571.714	566.145	522.677	854.447	718.67	543.118	612.836	664.758	754.963	711.417	593.436	871.927	871.735	737.342	1298.78	1050.26	516.554	573.411	706.723	828.518	894.646	570.551	896.468	619.666	701.433	669.292	734.371	1728.24	726.444	888.513	666.842	855.022	664.789	769.078	1338.88	1003.12	726.039	949.333	869.78	709.981	571.215	677.155	337.835	944.979
ACSM2A	0	0	0	0	0	0	0	0.74882	0	1.98254	0	0	0	0	0	5.17155	0	0	0	0	0	0	0	0	0	0	0	0	0	0	0	0	0	0	0	0	0	0	0	0	0	0	0	0	0	0	0	0	1.05114
FBXO7	1273.28	1176.82	1197.49	535.78	1452	1035.73	1201.61	957.741	1439.98	1486.9	1766.36	1750.35	1194.8	1307.15	1313.53	1223.07	1179.1	1380.03	1194.62	1161.93	792.421	1285.86	821.848	1400.61	964.272	875.67	1393.09	953.776	1149.18	1727.35	1548.26	1689.59	501.51	1698.08	1131.91	1402.98	1496.82	689.373	1724.82	1054.16	812.807	1480.19	987.801	500.601	1987.77	1420.58	1443.52	849.768	1490.52
PAFAH2	481.844	201.537	185.902	107.477	764.712	319.073	243.459	427.577	209.706	202.219	641.793	896.677	524.763	175.615	249.181	254.699	278.377	352.03	553.006	265.66	453.447	407.396	294.861	308.905	208.529	290.25	846.977	474.841	300.818	506.531	381.614	655.037	951.394	182.983	325.315	402.15	262.023	231.498	408.776	542.399	278.436	216.045	489.092	557.949	350.223	396.44	682.832	370.996	228.098
SST	9.10571	0	0	17.6454	105.268	1.00654	0	0	0	12.8865	4.89296	4.30061	1.76095	0.905231	135.243	9.05022	0.799933	0	125.267	0	0	25.9902	11.2926	1.83326	21.6926	0.702785	702.865	7.16356	61.6819	0	8.38711	7.50452	0	0	0	1.13602	0	0	0	1.80199	0	0	0	3.58426	12.1364	1.0657	0	1.0363	108.268
ARV1	144.933	117.761	192.215	128.331	240.984	96.6277	51.9929	101.84	100.33	115.978	207.135	178.475	208.672	162.036	179.707	164.197	105.591	108.857	130.359	69.7694	211.164	104.61	50.1892	93.4964	216.226	141.26	217.433	193.416	125.262	178.839	135.033	124.361	142.586	333.03	152.024	231.748	48.7978	86.0436	293.016	205.427	104.062	139.746	115.404	44.2058	180.313	193.957	254.643	121.247	229.15
VAMP8	4926.19	4267.85	1966.35	5802.14	3738.3	3929.53	4387.21	2370.77	4236.05	1153.84	5622.01	2730.89	799.471	4336.06	2929.96	1332.97	2626.18	2869.79	3252.86	5588.26	1471.48	4072.66	7158.23	2098.17	2280.52	1811.78	3981.21	2436.63	1890.31	2327.04	2656.2	7121.79	2667.35	1825.26	3199.59	2623.06	2588.4	4812.29	1758.82	1034.34	2306.23	1414.33	2165.19	6040.67	3431.14	2534.23	2811.61	6430.26	516.112
COPS2	597.942	361.977	1003.17	206.933	409.76	390.537	780.719	611.038	633.228	606.656	534.148	483.818	977.327	683.449	1004.14	588.264	451.962	304.624	397.187	469.601	251.174	697.836	228.361	538.063	689.965	579.095	490.488	379.668	565.576	562.217	582.904	316.262	538.386	838.063	441.893	366.934	521.924	330.858	651.148	122.535	379.685	760.574	255.537	194.745	453.382	362.338	911.524	588.62	1116.32
DCLRE1A	76.6398	85.357	223.783	36.895	93.9578	103.673	0	220.153	59.211	51.546	66.8704	88.1624	184.019	78.7551	12.9685	42.6653	102.391	105.346	48.8845	42.935	100.025	181.281	33.8777	120.079	116.86	108.229	104.503	58.3318	34.1623	66.3952	115.742	42.883	0	264.411	85.8581	62.481	115.629	41.9975	146.87	41.4457	119.062	188.738	46.711	62.1271	96.2245	123.621	83.5293	50.7788	77.7847
OR5H1	0	0	0	0	0	0	0	0	0	0	0	0	0	0	0	0	0	0	0	0	0	0	0	0	0	0	0	0	0	0	0	1.07207	0	0	0	0	0	0	0	0	0	0	0	0	0	0	0	0	0
MUC3A	1599.57	274.249	3257.14	571.071	2434.2	936.081	26.4091	1220.58	14.8027	1042.81	1121.3	4264.05	3598.5	298.726	2.77897	386.573	1109.51	1228.15	1081.57	1344.4	2230.56	944.742	278.55	740.638	896.395	532.008	1505.18	699.982	161.322	1023.77	2421.36	923.056	567.887	4441.92	803.442	588.457	237.624	133.163	1141.68	600.062	720.933	1485.81	1030.39	531.665	1354.08	717.216	2314.49	63.2145	4.20458
TOP2A	653.335	815.634	1322.36	327.243	240.114	1277.3	301.229	3041.71	2422.72	250.791	428.949	270.938	1974.9	677.113	176.002	487.419	1665.46	1412.51	358.487	460.209	1745.99	863.523	1493.13	1369.45	2189.56	2383.14	771.971	509.636	458.344	349.11	986.325	381.658	3038.56	1560.85	1639.97	1540.44	1015.21	1328.55	1675.62	535.191	1754.99	1607.08	1082.6	2087.23	871.222	1192.52	486.579	814.534	86.1939
MYRF	875.666	1835.97	1170.83	607.966	640.305	533.465	23.108	5742.7	16.4475	399.481	2295.61	1227.82	2284.83	195.53	335.329	208.155	454.362	57.9401	758.729	1010.31	1243.64	2406.69	308.663	262.157	44.085	189.752	1929.93	46.0514	248.626	1594.56	364.839	437.406	5386.32	218.665	13.3907	1360.95	413.72	30.7299	1164.83	2475.93	42.1872	6.42512	321.482	114.696	56.3477	1689.13	3644.47	801.062	36.7901
PARG	128.239	96.4218	255.352	11.2289	166.166	109.713	170.009	152.759	114.31	100.118	146.789	273.089	275.589	144.837	157.475	108.603	165.586	129.926	118.138	61.719	138.924	216.368	111.671	147.578	121.059	132.826	140.742	90.0561	65.4778	121.011	202.129	140.442	41.7925	271.73	128.393	90.8814	117.751	151.601	284.334	90.0994	52.4996	299.571	96.1697	35.8426	156.04	120.424	220.582	137.828	107.217
DENND4A	136.586	187.311	311.473	234.203	174.866	94.6146	331.764	205.177	375.003	206.184	174.516	273.089	296.72	168.373	325.14	356.837	75.9936	80.765	174.151	115.388	58.9036	248.206	169.388	144.828	153.248	103.309	168.553	95.173	140.445	186.335	183.678	141.514	243.38	173.834	76.4058	88.6094	235.502	77.849	199.685	90.0994	151.874	140.55	129.142	78.8537	179.446	57.5478	224.637	164.772	425.714
KCTD8	0	0	0	0	0	0	24.7585	0	0	13.8778	0	0	0	0	5.55794	0	0	0	0	0	0	0	0	0	0.699762	0	0	3.0701	5.69372	0	0	0	0	0	0	1.13602	0	0	0	0	0	0	8.24312	0	0	0	0	0	18.9206
GNG2	110.027	163.601	471.418	320.826	121.797	120.785	631.342	98.0955	1266.46	238.896	87.2578	88.1624	103.016	33.4935	662.322	505.519	17.5985	50.0392	280.068	44.2767	33.3417	89.666	81.5574	132.912	113.361	80.1175	45.5092	112.57	196.433	43.9065	72.1292	55.7479	51.626	43.0011	57.5013	73.8411	482.673	81.9463	34.7279	55.8617	50.6247	20.8816	27.4771	56.1534	107.494	28.7739	107.858	168.917	467.759
TMEM243	257.236	483.69	312.876	179.663	223.585	531.452	529.007	306.268	2551.01	244.843	377.573	118.267	309.927	306.873	293.645	420.189	358.37	395.924	368.671	319.329	655.72	195.576	419.08	281.406	505.928	408.318	398.627	245.608	252.421	343.756	545.162	265.874	4.91677	698.081	255.211	374.886	672.56	374.904	239.478	297.328	190.311	368.641	468.484	334.531	353.69	244.045	208.418	355.452	108.268
RNASEK	4862.45	6213.67	3810.63	7444.77	3158.9	8630.06	8568.1	3658.74	6571.6	6791.18	5528.23	2287.92	3511.33	3151.11	7028.02	5904.62	2303.01	2731.08	4177.59	13138.1	1548.17	2297.53	7267.39	3173.38	2320.41	3511.82	5064.17	4941.83	6522.15	5097.44	3762.46	5400.04	7679.99	1788.66	3541.45	7313.68	4184.94	4289.89	3383.07	1928.13	7555.26	2191.77	2988.13	8423.01	3078.32	5319.97	3808.29	7251.01	6341.56
SLC38A5	1585.15	3012	2693.82	16.0413	720.343	3384.99	889.656	1854.83	912.014	759.312	1884.6	92.463	33.458	4584.99	116.717	1905.72	2758.17	5612.29	883.996	4457.19	644.606	3934.91	3102.95	1965.26	107.763	1301.56	3821.09	920.005	319.797	1746.62	1953.36	1334.73	621.971	5665.16	819.984	2364.05	1546.68	3379.26	1010	3616.59	1266.55	1159.73	3992.42	4108.75	856.485	2957.32	104.614	531.623	91.4496
RSRP1	1514.58	1306.44	534.555	362.534	2803.94	516.354	2164.72	1310.44	1258.23	1048.76	1719.06	3145.89	613.691	1118.87	747.543	1640.67	708.741	1639	2122.4	806.373	2191.66	918.752	627.365	1006.46	1347.74	931.19	1568.38	3376.08	887.271	1415.72	896.582	2283.52	108.169	1077.77	1704.56	1231.44	1821.43	644.303	2170.49	3112.03	389.06	560.592	2617.19	1099.17	1020.33	1815.95	1333.23	918.164	694.807
CA10	0.758809	3.95171	0	0	4.3499	12.0785	0	0	0	10.904	2.44648	6.45091	0	0	0	0	0.799933	0.87788	1.01843	0	0	0.649754	0	1.83326	0	0.702785	0	0	0	6.42534	0.838711	4.2883	0	0	0	0	0	1.02433	0.723497	0	0	0.80314	0	0	0	1.0657	0	0	5.25572
CHMP1B	928.783	747.664	1153.99	255.057	1472.88	301.962	1247	533.16	306.746	511.495	750.254	1976.13	1164.87	787.551	646.574	629.636	452.762	391.535	706.789	162.348	489.011	1758.23	116.69	424.401	731.251	707.705	648.085	528.056	550.393	860.996	612.259	657.181	137.669	591.036	686.865	561.193	747.879	263.252	696.004	335.17	466.872	574.245	289.883	137.397	631.961	546.704	1377.02	350.27	525.572
IL1RN	616.912	201.537	14722	571.071	505.458	166.079	1958.4	79.375	5513.2	323.154	861.161	230.082	121.505	162.942	377.94	188.762	120.79	248.44	194.52	642.683	26.6733	933.696	94.1047	28.4156	62.2788	107.526	718.877	482.005	300.818	65.3243	196.258	258.37	68.8347	90.5767	29.1445	568.009	49.8586	167.99	469.55	99.1094	83.4369	17.6691	200.583	82.4379	149.105	180.103	2191.23	952.362	71.4779
MS4A18	0	8.69377	0	0	0	0	0.825284	0	0	0	0.815493	0	0	0	0	0	0	0	0	0	0	0	0	0	0.699762	0	0	0	0	0	0	0	0	0	0	0	0	0	0	0	0	0	0	0	0	0	0.810964	0	0
PTCH2	56.1519	152.536	12.6273	136.351	53.0688	49.3204	109.763	172.978	71.5466	213.123	75.0254	40.8558	59.8723	49.7877	584.51	109.895	45.5962	79.0092	157.856	60.3773	191.159	20.1424	66.5007	97.163	233.021	102.607	43.8237	349.991	152.781	53.5445	22.6452	45.0271	334.34	43.0011	154.387	130.642	85.9265	46.0948	27.4929	100.911	51.5622	49.7947	137.385	86.0222	71.9517	54.3507	17.0302	51.8151	192.36
SMTNL1	0	0	0	0	0	2.01308	0	0	0	0	0	0	0	0	0	0	0.799933	0	0	0	2.22278	0.649754	5.01892	0	0	0	0	3.0701	0	0	1.67742	0	0	2.74475	0	0	0	11.2676	0	0	2.81248	0.80314	0	0	2.60066	0	0	0	0
TSC22D3	1662.55	810.892	898.641	725.067	2790.89	259.687	4926.95	810.973	3342.13	2244.23	1091.13	238.684	1473.03	322.262	1136.6	12455.7	645.546	576.767	3251.84	343.48	100.025	449.63	744.055	670.058	473.739	1033.09	289.068	480.982	918.586	174.555	511.614	1513.77	437.592	484.906	137.058	227.203	6469.95	190.525	168.575	43.2477	1016.24	119.668	149.75	405.021	662.302	317.579	2510.75	301.564	1723.88
GSK3B	873.39	637.807	808.847	521.343	670.754	1120.28	380.456	541.397	561.682	453.01	931.293	720.352	908.65	1088.09	376.087	519.741	808.732	875.246	533.656	861.383	802.423	863.523	956.104	882.716	925.785	1004.98	962.436	692.818	605.432	729.276	768.26	504.947	1128.4	815.191	1001.15	1005.38	516.62	1000.77	649.701	553.211	1640.61	922.808	920.482	1101.56	693.51	889.86	772.849	586.547	321.65
DEFA3	3.03524	2.37103	47.703	123.518	0.86998	0	0	0.74882	0	1.98254	0	0	0	0	247.328	6.46444	3.99967	0	0	0	0	0	15.0568	0.916632	0	0	0	8.18692	98.6911	0	0	4.2883	0	0	1.57538	2.27203	2.12164	0	0	7.20795	0	0	17.8601	0	2.60066	3.1971	9.73157	1.0363	0
BCL10	619.947	407.817	274.292	271.098	846.49	178.157	264.916	381.15	259.87	201.228	865.238	1212.77	439.357	334.03	212.128	192.64	204.783	223.859	341.173	419.958	184.491	621.814	363.872	260.323	309.295	316.956	541.054	292.682	312.206	385.521	522.517	711.857	346.632	195.792	400.934	573.689	184.583	375.929	469.55	293.724	237.186	526.86	259.658	247.314	386.632	425.214	638.229	766.864	93.5519
GABRA6	0	0	0	0	0	0	0	0	0	0	0	0	0	19.9151	0	0	0	0	0	0	0	0	0	0	0	0	0	0	0	0	0	0	0	0	0	0	0	0	0	0	0	0	0	0	0	0	0	0	0
GHRL	6.07048	25.291	4.91061	0	20.8795	11.0719	20.6321	11.9811	111.843	16.8516	14.6789	15.0521	2.64142	0	157.475	6.46444	3.99967	5.26728	25.4607	14.7589	6.66834	5.84778	0	24.7491	8.39714	4.9195	15.1697	11.257	8.54058	13.9216	4.19356	11.7928	0	2.74475	5.51382	2.27203	88.0481	1.02433	2.89399	27.0298	13.1249	0.80314	8.24312	35.8426	26.8735	3.1971	5.67675	24.8713	26.2786
MRPL42	428.727	743.712	817.967	579.091	437.6	778.054	516.628	841.674	448.194	444.088	728.235	574.131	757.208	681.639	445.562	455.097	470.361	621.539	554.025	509.853	477.897	657.551	766.64	585.728	457.644	666.24	619.431	440.047	620.615	569.714	633.227	388.091	1089.06	354.073	693.954	845.197	511.316	779.514	443.504	518.973	864.369	676.244	600.374	473.122	660.569	531.784	531.993	768.937	442.532
DGAT2	545.584	456.028	2237.13	619.195	187.916	721.688	379.631	415.595	265.627	209.158	350.662	25.8036	476.337	618.273	192.675	162.904	1895.84	1078.91	512.269	132.83	792.421	533.448	877.056	1019.29	212.028	992.333	402.841	274.262	267.605	482.972	837.034	500.659	1234.11	426.351	779.812	581.641	384.017	1161.59	282.887	351.388	679.683	891.486	653.954	1691.77	1017.73	487.025	418.458	305.709	29.4321
FAM219B	1347.65	931.024	807.444	1215.93	1474.62	862.603	883.054	831.94	1135.7	1497.81	1234.66	1524.57	729.033	1221.16	1297.78	1088.61	822.331	516.194	1445.15	2106.5	865.772	1127.32	774.168	852.468	782.334	659.915	1255.72	838.136	1127.36	1301.13	914.195	1242.53	1465.2	966.152	569.499	747.499	1192.36	678.105	1119.97	416.259	910.306	681.866	928.725	1629.64	1207.57	549.901	1145.08	1109.88	2124.36
GPER1	181.355	2.37103	12.6273	76.9983	194.005	25.1635	41.2642	398.373	45.2306	67.4063	33.4352	412.858	2.64142	104.102	223.244	99.5524	99.1917	21.947	145.635	216.017	110.028	278.744	350.07	14.6661	16.0945	111.743	30.3395	77.7758	39.856	51.4027	193.742	355.929	1568.45	8.23425	3.93844	49.9848	197.313	55.3137	83.2022	23.4259	14.0624	8.0314	52.2064	10.7528	121.364	29.8396	50.2798	170.99	374.208
SRM	3434.37	3448.27	2621.56	3870.77	822.131	4968.27	4658.73	1877.29	3375.85	2299.74	1994.7	412.858	1831.39	2597.11	2802.13	5366.78	5285.16	3429	2428.95	7764.52	3042.98	2122.1	2202.05	4125.76	2200.75	3672.76	4185.16	3526.52	3254.91	1725.2	2338.33	1492.33	15812.3	2154.63	3377.61	2395.86	4500	3635.34	2196.54	3380.53	6550.27	2064.87	5315.44	8113.56	1472.84	3045.77	1621.12	3303.73	3118.75
ANKRD27	450.733	264.765	423.715	78.6024	597.676	241.569	158.455	850.66	305.923	227.001	198.98	911.729	818.841	254.37	226.949	350.373	695.142	515.316	358.487	186.499	863.549	644.556	134.256	371.236	864.206	588.231	206.477	674.398	270.452	373.741	537.614	250.865	36.8757	695.336	667.96	379.43	456.153	136.236	441.333	455.903	244.686	1218.36	277.518	135.007	557.409	578.675	566.864	84.9768	316.395
AAMP	2227.86	2290.41	2646.82	1381.16	2210.62	2915.94	1272.59	1777.7	1295.24	1453.2	2817.53	1784.75	2055.03	2095.61	1690.54	1582.49	3402.12	3204.26	1897.33	2696.85	2099.41	3272.16	1801.79	2097.25	2734.67	2193.39	2305.8	2221.73	2206.32	2473.76	2267.88	2898.89	1248.86	2527	3279.94	1899.42	1670.79	1601.03	2375.24	1371.31	3849.35	4199.62	2931.8	2691.78	2583.33	1931.05	3293.33	1259.11	2168.51
CMSS1	448.456	849.618	667.842	404.241	207.055	1010.56	311.957	372.164	712.999	231.957	354.739	55.9079	351.309	470.72	291.792	356.837	1200.7	764.634	306.547	657.442	456.781	443.132	760.366	906.549	684.367	803.284	453.407	432.883	426.08	366.245	737.227	276.595	966.145	864.596	923.171	722.507	328.854	1312.16	601.226	288.318	990.931	863.376	381.931	639.193	317.281	624.5	350.337	772.046	300.627
CELF5	35.664	13.4358	4.20909	0	57.4187	8.05231	0	4.49292	2.46712	3.96508	4.89296	49.457	29.9361	3.62092	7.41059	14.2218	147.188	137.827	60.0873	69.7694	151.149	0	6.27365	49.4981	140.652	3.51393	12.6415	40.9346	14.2343	6.42534	9.22583	132.937	174.545	173.834	43.3229	26.1284	15.9123	53.2651	100.566	209.031	0	68.2669	129.142	11.9475	97.0914	36.2338	3.24386	0	2.10229
MED1	222.331	219.715	350.758	139.559	224.455	331.151	304.53	347.453	535.366	247.817	246.279	341.898	615.452	252.559	158.401	271.506	256.779	324.816	260.718	191.866	171.154	192.327	82.8121	303.405	312.094	349.987	246.087	228.21	153.73	249.517	312.001	160.811	0	364.137	311.137	169.267	295.969	258.131	369.707	43.2477	303.748	544.529	208.826	106.333	409.171	265.359	344.66	135.756	296.423
CARHSP1	1255.07	2082.55	681.171	1017.02	829.091	1431.3	732.027	707.635	1626.66	1393.72	1239.55	516.073	590.798	1499.06	1293.15	1122.23	1350.29	2048.97	932.88	2121.26	2131.64	1980.45	2596.04	1396.95	2172.76	1521.53	1246.45	1765.3	1557.23	1122.29	1343.62	2142	1873.29	1477.59	1920.38	1947.13	1340.88	1813.06	1202.45	2061.48	2310.92	1431.2	2383.64	1560.35	1802.26	1098.74	1889.55	1473.62	289.065
ANAPC13	686.723	454.447	593.482	309.597	692.504	659.283	606.584	393.131	387.338	402.455	579	756.907	628.659	443.563	876.302	799.005	863.128	675.968	533.656	328.721	440.11	495.762	542.043	730.556	729.152	650.076	530.098	634.486	519.077	764.616	968.712	547.83	127.836	892.958	842.039	571.417	601.485	810.244	737.967	135.149	449.997	909.155	399.791	428.916	590.351	938.882	725.813	577.221	907.138
LLGL1	144.174	170.714	229.395	59.3529	161.816	89.5819	198.893	258.343	122.534	348.927	184.301	137.619	409.421	53.4086	150.064	234.013	170.386	150.995	113.046	83.1865	230.058	363.862	144.294	136.578	138.553	215.755	200.578	111.547	177.454	197.044	190.387	137.225	135.211	147.302	286.719	86.3373	302.334	135.211	359.578	149.565	132.187	127.699	168.984	109.917	154.306	174.775	257.076	65.2871	251.224
SEM1	967.482	1884.97	1191.87	2590.67	640.305	2854.54	1364.19	1031.13	1319.09	505.547	1016.1	341.898	580.233	1482.77	1299.63	832.62	1320.69	1783.85	836.129	2365.45	2492.85	1023.36	4036.46	1209.04	1740.31	1352.86	2277.15	979.36	1810.6	601.84	1348.65	1270.41	1214.44	1648.68	1405.24	2123.22	1012.02	2794.37	872.538	1151.47	2033.42	805.55	1585.43	2655.93	1042	1051.85	593.626	1584.51	1243.5
KLHL32	19.729	60.8564	14.0303	744.317	60.0286	126.824	37.1378	17.2229	45.2306	360.822	35.8817	247.285	21.1314	116.775	59.2847	56.8871	42.3965	54.4286	195.538	130.147	44.4556	13.6448	504.401	99.9129	44.7848	52.0061	70.7921	64.472	170.812	158.492	38.5807	145.802	2473.13	21.958	36.2337	63.617	62.5884	174.136	15.1934	104.515	91.8744	17.6691	123.647	606.934	69.351	41.5623	12.9754	121.247	81.9893
CERS3	0.758809	2.37103	2.80606	0	0.86998	1.00654	0	0	3.2895	1.98254	0	0	0	0	0	5.17155	0	0	0	0	1.11139	0	0	10.0829	1.39952	0	0	0	0	1.07089	2.51613	0	0	4.57458	0	0	0	0	0.723497	3.60398	0	0.80314	0	3.58426	2.60066	2.1314	3.24386	2.07261	0
CBWD6	173.009	339.847	179.588	373.763	185.306	379.465	72.625	252.353	37.8292	187.35	170.438	64.5091	111.82	420.027	188.97	196.519	503.158	330.083	268.865	186.499	505.682	165.687	462.995	286.906	352.68	362.637	198.049	229.234	126.211	308.416	121.613	206.91	376.133	249.772	162.264	331.717	243.989	457.875	201.132	1128.04	275.623	278.69	247.294	339.31	221.923	555.23	280.594	398.977	147.16
BTG2	1706.56	378.574	2406.9	271.098	2313.28	861.597	3183.12	569.104	4081.45	966.487	817.124	2995.37	890.16	1817.7	1016.18	7602.18	1019.91	1121.05	1568.38	362.264	1401.46	1301.46	618.582	1286.95	3768.92	588.231	474.476	3023.02	1790.67	1684.51	2251.94	4966.92	258.13	2039.35	2589.13	1322.32	2021.92	1240.46	970.21	610.874	1719.36	3222.2	1938.51	279.572	3497.89	549.901	2033.9	540.95	3217.55
OR5H14	0	0	0	0	0	0	0	0	0	0	0	0	0	0	0	0	0	0	0	0	0	0	0	0	0	0	0	0	0	0	0	0	0	0	0	0	0	3.07299	0	0	0	0	0	0	0	0	0	0	0
LOC107984043	0	0	0	0	0	0	0	0	0.822375	0	0	0	1.76095	0	0	0	0	0	4.07371	0	0	0	0	0	0	0	0	0	0	0	0	0	0	0	1.57538	1.13602	1.06082	0	0	0	0	0	0	0	0	0	0	0	1.05114
LOC105370092	0	0	0.701515	0	0	0	0	4.49292	0	0	0	4.30061	0	0	0	0	0	0	9.16585	0	5.55695	0.649754	0	0.916632	0	0	0	0	0	0	0	0	12.2919	0.914916	0	0	0	0	0.723497	1.80199	0	0	1.37385	0	0	1.0657	0	0	0
MEX3D	163.903	118.551	355.668	43.3116	209.665	77.5035	64.3722	191.698	54.2767	144.725	128.032	344.049	358.353	80.5655	43.5372	147.389	634.347	148.362	154.801	63.0608	388.986	558.139	66.5007	351.07	311.394	255.814	225.861	443.117	106.283	234.525	272.581	88.9822	56.5428	112.535	452.133	107.922	179.279	81.9463	302.422	151.367	99.3743	517.222	82.4312	69.2956	204.586	193.957	334.117	224.878	46.2504
KPRP	0.758809	0	0	0	0	0	0	0	0	0.991269	0	0	0	0	0	0	0	0	0	0	0	1.29951	0	0	0	0	0	0	0	0	0	0	0	0	0	0	0	0	0	0	0	0	0	0	0	0	0	0	0
CRTAC1	1.51762	0.790343	0.701515	19.2496	12.1797	1.00654	57.7699	0	1.64475	60.4674	0	0	0.880474	2.71569	115.79	21.9791	0.799933	0.87788	8.14742	0	1.11139	2.59902	0	4.58316	11.1962	0	0	15.3505	30.3665	1.07089	0.838711	1.07207	0	0	0.787689	0	4.24328	0	0	0	1.87499	0	0	0	4.33444	0	4.86579	0	24.1763
A1CF	559.243	327.202	371.102	580.696	628.125	182.183	0	573.596	0	79.3015	310.703	1647.13	308.166	435.416	17.6002	58.18	683.943	288.823	343.21	32.2012	401.212	376.857	228.361	217.242	246.316	213.647	496.388	59.3552	47.4476	210.965	701.163	429.902	754.724	559.929	259.15	508.936	264.144	409.731	125.165	358.596	273.748	462.609	226.686	482.68	392.7	442.266	182.467	243.531	4.20458
COX6B1	12325.3	24714	10174.8	34804.8	9389.69	13659.7	10932.5	17505.9	13514.1	6628.61	21208.5	5638.1	6989.21	23398.4	20149.4	8641.66	13176.5	19364.3	11521.5	29089.8	16323	12591.6	44467.6	15348.1	17025.2	10556.5	16814	14410	13649.7	12943.9	9942.92	17284	22440.1	8793.26	18535.1	22866.9	13896.8	24995.7	10432.1	12995.9	25191.4	9964.56	19125.4	19221.2	12824.7	15940.7	7818.51	29068.3	20251.4
CCZ1B	878.701	37.1461	942.836	611.174	699.464	654.25	109.763	627.512	607.735	975.408	490.927	810.664	920.976	82.376	398.319	253.406	1896.64	566.233	70.2715	0	737.962	828.436	90.3405	796.553	635.384	934.704	1360.22	501.449	220.157	346.968	152.645	71.829	0	1043.92	1108.28	901.998	542.079	453.777	369.707	410.853	322.498	1113.96	136.011	94.3855	603.354	540.31	494.688	6.21782	514.01
TAF5L	212.467	83.7763	409.685	76.9983	331.462	185.203	180.737	372.913	166.942	188.341	167.992	567.68	579.352	134.879	186.191	200.398	223.181	148.362	160.912	76.4779	211.164	222.866	127.982	213.575	220.425	156.721	194.678	195.463	129.058	220.603	253.291	137.225	218.796	374.201	176.442	199.939	154.88	92.1896	316.892	111.723	243.748	429.68	125.021	63.3219	262.667	166.249	346.282	151.3	211.28
ZNF438	135.068	229.99	351.459	247.036	186.176	129.843	548.814	338.467	351.154	283.503	160.652	210.73	83.6451	218.161	327.919	160.318	96.7919	134.316	227.109	218.7	126.698	207.921	127.982	102.663	128.756	70.2785	175.295	268.122	185.995	206.682	109.871	126.505	66.3763	145.472	76.4058	261.284	210.043	56.3381	175.81	358.596	84.3744	120.471	130.516	139.786	178.579	149.198	213.284	128.502	553.953
LOC112267939	20.4879	77.4536	11.9258	272.702	22.6195	76.4969	29.7102	11.9811	115.955	51.546	13.0479	47.3067	6.16332	64.2714	4.63162	54.3013	22.3981	73.7419	62.1241	198.574	95.5795	12.9951	140.53	30.2488	36.3876	28.8142	37.9244	81.8692	101.538	46.0483	25.1613	124.361	1824.12	23.7878	38.5967	53.3928	33.9463	182.33	18.0874	39.6438	151.874	8.0314	109.908	291.52	44.2113	29.8396	3.24386	51.8151	36.7901
SCNN1D	144.174	113.019	25.2545	113.893	94.8278	61.3988	393.661	78.6262	113.488	263.677	94.5972	43.0061	235.087	22.6308	192.675	368.473	111.191	70.2304	306.547	715.136	245.617	38.9852	63.9912	231.908	75.5743	127.907	189.622	99.2664	326.44	53.5445	47.8066	129.721	553.136	28.3624	85.8581	115.874	187.765	57.3624	119.377	257.684	34.6873	51.401	458.867	64.5166	91.8901	41.5623	60.0114	282.911	573.925
PSMC3IP	66.7752	134.358	69.45	52.9363	25.2294	142.928	55.294	190.949	200.659	76.3277	50.5606	36.5552	109.179	71.5132	44.4635	86.6235	95.992	122.025	50.9214	189.182	157.817	96.8133	96.6142	120.079	120.359	276.195	97.7606	121.78	74.0183	35.3394	139.226	39.6667	135.211	122.599	115.003	179.491	110.325	75.8003	96.2252	142.357	209.061	138.943	114.03	69.2956	123.965	121.49	68.121	69.4323	70.4267
IQCA1	12.8998	3.95171	17.5379	24.062	14.7897	7.04577	103.986	5.99056	20.5594	139.769	5.70845	12.9018	3.5219	1.81046	32.4213	155.147	7.1994	3.51152	15.2764	0	6.66834	7.14729	0	3.66653	13.2955	9.83899	3.37105	21.4907	62.6309	13.9216	11.742	7.50452	285.172	6.40442	8.66458	12.4962	5.3041	14.3406	1.44699	1.80199	11.2499	4.81884	6.86927	5.97376	4.33444	1.0657	55.1456	2.07261	8.40916
MLXIPL	2501.79	1792.5	1546.14	4307.09	495.888	8326.09	15.6804	6029.5	3.2895	344.962	702.14	367.702	2934.62	925.146	147.285	596.021	3000.55	5401.6	1333.12	7622.3	8328.75	454.178	1569.67	4372.33	3183.92	5183.04	3833.73	1698.79	1301.96	1447.84	3258.39	928.416	16124.5	2978.97	3220.07	1334.82	1504.24	1825.35	3660.9	18756.9	1932.17	1452.08	8050.78	4737.19	1000.39	1429.1	1611.39	924.382	89.3473
OR2L5	0	0.790343	0.701515	0	0	0	0	0	0	0	0	0	0	0	0	0	0	0	0	0	0	0	0	0	0	0	0	0	0	0	0	0	0	0	0	0	0	0	0	0	0	0	0	0	0	0	0	0	0
MYO19	1285.42	1445.54	1289.38	803.67	910.869	1529.94	781.544	1752.24	1604.45	1212.32	976.145	1281.58	1609.51	988.512	381.645	749.875	1263.89	1440.6	1044.91	1883.77	2579.53	918.752	723.979	1714.1	1821.48	2112.57	1339.99	1436.8	705.072	1213.32	1513.04	828.713	1248.86	1412.63	1428.08	1429.11	1519.1	1034.57	1912.2	2461.52	1633.11	2271.28	2273.73	890.091	1689.56	1260.72	1428.11	944.072	300.627
MCM7	3394.15	8685.08	7479.56	7565.08	1808.69	7698.01	2416.43	5669.32	4628.32	4360.59	3672.17	1539.62	4898.96	5416.9	1768.35	2976.23	8166.52	6810.59	3443.31	14697.2	9006.7	4995.31	9175.84	5210.14	6770.2	6060.12	5112.2	2970.83	3295.71	3078.81	6682.85	3702.94	4914.31	7171.12	6041.57	3673.88	5876.95	5014.09	5520.29	7042.17	8204.94	5238.08	6707.15	8317.87	3543.84	2602.44	2214.74	5756.66	2113.85
FMNL2	330.082	281.362	171.17	214.954	364.521	436.838	1314.68	390.884	145.56	379.656	449.337	313.944	1001.98	358.471	473.351	444.753	515.957	440.696	403.297	407.882	747.965	759.562	281.059	383.152	657.077	486.327	218.276	953.776	367.245	638.251	347.227	251.937	41.7925	436.415	528.539	236.292	235.502	268.374	422.522	1230.76	438.747	749.33	653.954	151.734	321.615	410.295	536.858	353.379	288.014
CX3CR1	0.758809	3.16137	4.91061	0	8.6998	1.00654	29.7102	10.4835	5.75662	18.8341	0	6.45091	7.92427	0.905231	79.6638	1.29289	0	0.87788	21.387	0	0	0.649754	0	1.83326	6.29786	4.21671	3.37105	4.09346	0	6.42534	2.51613	0	0	0	1.57538	0	1.06082	0	0.723497	0	2.81248	2.40942	0	0	8.66888	1.0657	0	0	16.8183
ZNF117	100.922	104.325	37.8818	0	84.388	99.6473	407.69	145.271	669.413	117.961	75.8409	0	257.979	129.448	337.182	201.691	73.5938	64.9631	195.538	146.247	101.136	57.8281	106.652	104.496	58.0802	56.9256	0	1027.46	200.229	38.5521	166.065	114.712	81.1266	12.8088	123.667	171.539	29.703	41.9975	131.677	100.911	134.999	95.5737	270.649	182.797	39.8768	67.1391	141.919	79.7953	64.1198
TEX49	8.3469	3.16137	3.50758	0	1.73996	0	0	8.98585	1.64475	6.93888	3.26197	2.1503	2.64142	0	25.0107	1.29289	0.799933	2.63364	6.11057	0	5.55695	1.94926	0	4.58316	4.19857	3.51393	6.74211	2.04673	0	7.49623	4.19356	0	0	2.74475	3.15075	5.68009	0	3.07299	7.95847	7.20795	2.81248	4.0157	10.9908	0	6.9351	2.1314	4.05482	0	6.30687
CPTP	2234.69	1389.42	833.4	1905.71	1836.53	1580.27	769.99	1456.46	1483.56	866.369	1574.72	2085.79	1112.04	1887.41	595.626	1484.24	2021.43	1659.19	2263.97	7524.36	2051.62	1738.09	1936.05	1641.69	1236.48	1339.51	2508.91	2139.86	826.538	1740.2	781.679	1966.18	2910.73	1062.22	1343.8	2176.61	1182.82	1163.64	1195.94	1677.65	1895.61	1268.16	2295.71	4350.09	1441.63	1743.49	1603.28	738.884	1135.24
FAM43A	196.532	165.972	296.741	89.8314	460.219	94.6146	295.452	244.864	321.548	388.577	26.9113	60.2085	234.206	34.3988	45.3899	842.963	571.152	182.599	346.266	16.1006	61.1264	185.18	81.5574	216.325	276.406	144.774	119.672	163.738	251.473	77.1041	233.162	157.595	90.9602	51.2353	107.913	119.282	133.663	114.725	54.9858	23.4259	68.437	227.289	196.461	62.1271	254.865	43.6937	241.667	15.5445	146.109
GAB4	0	0	0	0	0	0	4.95171	0	0	0	0	0	0	0	0	0	0	0	0	0	0	0	0	0	0	0	0	0	2.84686	0	0	0	0	0	0	0	0	0	0	0	0	0	0	0	0	0	0	0	0
ATP6V1E1	2044.99	2231.14	2247.65	2210.49	2003.56	2378.45	2488.23	937.523	3123.38	2047.96	2098.26	1477.26	1246.75	2044.92	5415.29	1922.52	1213.5	1648.66	1545.97	2287.63	797.977	6866.6	1963.65	1653.6	1123.82	1113.91	2247.65	1678.32	2316.39	1430.71	2042.26	2478.64	993.187	1504.12	1383.18	1134.88	1969.94	1771.06	1322.55	493.745	1775.61	1493.84	968.567	1074.08	1863.81	1716.84	2531.02	1908.87	4242.42
BCAM	474.256	354.864	686.082	774.796	728.173	474.08	462.159	1091.78	117.6	1485.91	169.623	346.199	282.632	286.053	453.899	1055	227.181	236.15	880.94	1781.8	787.975	2452.17	314.937	165.91	742.448	541.145	216.59	1033.6	976.473	369.457	358.968	345.208	2283.84	426.351	526.176	469.175	282.178	119.846	947.058	1933.53	554.996	171.069	847.668	660.698	568.678	458.251	780.148	122.284	1081.63
GLT8D2	114.58	113.809	33.6727	12.8331	213.145	56.3661	582.651	74.1332	138.981	737.504	35.8817	43.0061	154.083	79.6603	391.835	716.26	30.3975	51.7949	137.488	24.1509	48.9011	195.576	18.8209	27.499	87.4703	258.625	17.698	186.252	691.787	134.932	38.5807	39.6667	2.45838	31.1072	77.1935	84.0653	106.082	28.6812	21.7049	9.00994	29.9998	43.3696	27.4771	38.2321	83.2212	17.0512	90.017	11.3993	204.973
PLXNB1	4784.29	3125.01	3395.33	4007.12	3186.74	8866.6	678.384	5751.69	343.753	4547.94	3319.87	5182.23	4357.47	7860.12	2566.84	2063.45	6456.26	5920.42	6481.28	16894.9	13877.9	3606.13	6173.27	5085.47	3074.75	4686.87	5020.34	10523.3	7344.9	6555.99	4630.53	6801.24	33421.7	4484.92	5669.78	7347.76	2781.47	7208.2	5045.67	37056.1	6081.52	4156.25	14396.6	13006.1	5913.04	6915.33	5470.76	4744.19	4813.19
SPRN	12.141	9.48411	3.50758	9.62479	4.3499	5.03269	26.4091	8.98585	1.64475	17.8428	5.70845	2.1503	16.729	5.43139	0	16.8075	1.59987	6.14516	12.2211	18.7841	5.55695	2.59902	0	4.58316	4.19857	6.32507	7.58487	9.21029	7.59162	4.28356	0.838711	10.7207	49.1677	3.65967	6.30151	4.54407	0	1.02433	3.61749	1.80199	10.3124	0	0	2.38951	0.866888	1.0657	4.86579	0	19.9718
LOC107985778	0	0	0	0	0	0	0	0	0	0	0	0	0	1.81046	0	0	0	0	0	0	0	0	0	0	0	0	0	0	0	0	0	0	0	0	0	0	0	0	0	0	0	0	0	0	0	0	0	0	3.15343
PMPCA	1893.99	3383.46	1080.33	3378.3	1304.97	4123.79	1220.6	2562.46	2166.96	1357.05	2171.66	799.913	1670.26	3793.82	1761.87	1396.32	3598.1	2070.92	1997.14	10435.9	2802.92	1183.85	4533.34	2141.25	2021.61	1026.77	2427.16	2154.18	1870.39	1952.23	2896.07	2087.33	6104.17	1900.28	1650.21	2969.55	2062.24	4388.22	2692.13	3978.79	3998.41	1984.56	1956.37	3291.54	1674.83	3110.78	1687.62	4955.6	2592.12
PROP1	0	0	0	0	0	0	0	0	0	0	0	4.30061	0	0	0	0	0	0	0	0	0	0	0	0	0	0	0	0	0	0	0	0	0	0	0	0	0	0	0	0	0	0	0	0	0	0	0	0	0
IL13RA1	1335.5	886.764	982.823	956.062	1710.38	1129.34	1415.36	780.271	658.722	1199.44	1334.15	1741.75	1119.08	758.583	1550.67	854.599	824.731	2219.28	1141.66	474.968	641.272	1377.48	1464.27	1304.37	918.088	1041.53	2128.82	741.94	1280.14	1668.45	1072.71	1326.16	523.636	1707.23	811.319	973.567	439.18	580.794	731.456	1052.36	1151.24	536.498	816.069	1451.62	964.846	1855.38	1038.03	960.653	1412.74
KNL1	84.9867	123.293	185.2	123.518	26.0994	69.4511	91.6065	214.911	227.798	57.4936	127.217	178.475	213.955	140.311	44.4635	76.2804	129.589	43.894	92.6769	71.1111	34.4531	101.362	191.974	98.9962	138.553	85.7398	84.2763	56.2851	41.7539	48.1901	104	60.0362	349.09	64.0442	70.1043	90.8814	80.6224	88.0922	162.787	147.763	100.312	146.975	65.945	89.6064	58.9484	59.6792	65.6881	126.429	11.5626
ZNF773	46.2874	38.7268	7.71667	59.3529	40.889	61.3988	7.42756	2.24646	51.8096	71.3714	13.8634	55.9079	14.9681	46.1668	51.8741	54.3013	85.5928	62.3295	62.1241	12.0755	31.1189	46.1325	61.4817	21.0825	69.2764	92.0649	7.58487	35.8178	51.2435	51.4027	36.9033	36.4505	9.83353	53.9801	79.5566	29.5365	59.406	49.1678	81.7552	32.4358	58.1246	54.6135	54.9541	17.9213	65.0166	54.3507	38.1153	3.10891	45.1992
HNF1A	1066.89	1091.46	1151.89	1025.04	612.466	1418.21	0	1257.27	0.822375	493.652	781.242	795.612	1204.49	1336.12	216.76	156.439	979.918	1121.05	927.788	2670.02	2054.96	868.721	2101.67	1009.21	1238.58	1153.97	1032.39	480.982	673.757	1076.24	1159.94	1119.25	3001.69	626.718	963.343	1126.93	659.83	1682.97	889.178	3216.55	1671.55	1173.39	2067.65	2778.99	863.42	1081.69	833.671	1133.72	3.15343
ARHGAP25	109.269	180.988	214.664	62.5611	132.237	106.693	1135.59	48.6733	2865.98	298.372	106.014	88.1624	86.2865	16.2942	198.233	438.289	25.5979	43.0161	515.325	44.2767	52.2353	128.002	32.623	252.074	177.74	71.6841	37.9244	128.944	154.679	103.876	72.1292	129.721	2.45838	27.4475	53.5628	84.0653	982.32	47.1191	28.9399	91.9014	60.9371	20.0785	64.5711	13.1423	116.163	26.6425	77.8526	52.8514	87.245
PSG8	0	0	0	0	0	0	0	0	0	0	0	2.1503	0	0	0	0	0	0	0	0	0	0	0	0	0	0	0	0	0	0	0	0	0	0	0	0	0	0	0	0	0	0	0	0	0	0	0	0	0
H4C3	4.55286	11.0648	8.41818	4.81239	3.47992	10.0654	8.25284	3.7441	9.04612	7.93015	0	4.30061	0	13.5785	0	14.2218	2.3998	3.51152	0	6.70859	2.22278	4.54828	11.2926	3.66653	2.79905	2.81114	8.42763	4.09346	2.84686	2.14178	10.0645	5.36037	0	5.4895	7.87689	2.27203	16.9731	9.21896	3.61749	0	0.937494	2.40942	5.49541	0	1.73378	2.1314	2.43289	16.5808	3.15343
IPO13	1025.91	1707.14	625.05	1758.13	780.372	1045.79	1325.41	798.991	986.85	1341.19	1107.44	724.652	704.38	1292.67	1619.21	1272.2	1056.71	1260.64	998.059	2405.7	1428.14	606.22	1656.24	1225.54	610.892	1036.61	1183.24	1462.39	1255.46	703.575	931.808	1008.82	1411.11	759.381	1057.87	1347.32	931.401	1488.35	955.74	2319.16	804.37	1120.38	1671.98	3205.52	755.926	1300.15	813.397	1388.65	2321.98
MPP7	88.7807	194.424	15.4333	306.389	139.197	81.5296	20.6321	37.441	33.7174	52.5372	247.094	316.095	263.262	206.393	705.859	21.9791	95.992	105.346	95.7322	111.363	102.248	171.535	111.671	187.91	348.481	103.309	129.786	118.71	91.0995	93.1675	60.3872	66.4686	0	102.471	89.0088	148.818	35.0071	119.846	104.184	66.6736	47.8122	115.652	23.3555	130.228	128.299	247.242	55.1456	80.8316	1128.93
GZMK	30.3524	178.617	6.31364	160.413	59.1586	22.1438	459.683	8.98585	181.745	43.6158	101.937	19.3527	40.5018	1.81046	144.507	179.711	0.799933	10.5346	206.741	8.05031	6.66834	35.7365	33.8777	104.496	159.546	7.02785	14.327	47.0748	92.0484	7.49623	16.7742	72.901	0	1.82983	11.0276	5.68009	578.147	8.19463	5.06448	9.00994	7.49995	1.60628	12.3647	0	65.8835	13.8541	2.43289	52.8514	87.245
VDAC1	4693.24	2465.87	5428.32	2147.93	2472.48	2656.25	1662.12	3431.1	2034.55	1587.02	3592.25	2868.5	6561.3	3282.37	1458.96	1919.94	3438.11	3690.61	2057.22	1449.06	1857.13	4891.35	1606.05	5090.97	2353.3	3014.25	4100.89	2979.02	1124.51	3228.73	3988.91	2119.49	1234.11	5600.2	5092.41	4311.19	1545.62	2531.12	4380.78	1663.24	3765.91	6641.17	1083.97	2274.81	3529.97	5522.46	5951.67	2142.04	1242.45
ACKR1	137.345	3.16137	40.6879	9.62479	1151.85	266.733	1883.3	28.4552	201.482	1084.45	39.9592	23.6533	2.64142	9.95754	1660.9	3623.96	71.194	89.5438	1567.36	25.4926	28.8961	22.7414	161.86	279.573	135.054	4.9195	2.52829	155.552	1000.2	2.14178	74.6453	256.226	0	10.979	5.51382	6.8161	866.691	66.5813	20.2579	7.20795	11.2499	0	50.8326	31.0636	344.154	3.1971	181.656	24.8713	3749.43
SOX21	0	0	0	0	0	0	0	0	0.822375	1.98254	0	0	0	0	0	6.46444	0	0	0	0	0	0	8.78311	0	0	0	0	0	0	0	0	0	0	0	0	0	0	0	0	0	0	0	0	0	0.866888	0	0	0	0
FCAMR	22.0055	219.715	5.61212	0	59.1586	48.3138	48.6918	11.2323	9.04612	34.6944	70.1324	77.4109	81.0037	15.3889	40.7582	2.58578	31.9973	64.9631	587.633	22.8092	96.6909	3.24877	13.802	112.746	57.3805	26.7058	107.874	11.257	0	106.018	46.1291	94.3425	0	72.2784	117.366	171.539	691.655	27.6569	76.6907	46.8517	80.6245	8.0314	92.0482	109.917	21.6722	53.285	26.7618	353.379	6.30687
DEFB4A	51.599	0	0	0	0	53.3465	0	0	0	0	17.9408	0	2.64142	0	25.9371	0	0	0	0	0	0	1.29951	52.6986	0	3.49881	0	57.3079	0	0	6.42534	46.9678	0	0	0	0	0	0	10.2433	0	25.2278	1.87499	0	0	0	0	4.2628	0	0	0
AJAP1	8.3469	1.58069	38.5833	16.0413	3.47992	10.0654	107.287	4.49292	9.04612	30.7293	0.815493	8.60121	6.16332	5.43139	7.41059	49.1297	1.59987	0.87788	1.01843	6.70859	2.22278	9.74631	0	0	2.79905	14.7585	0.842763	2.04673	7.59162	0	10.0645	5.36037	0	7.31933	0.787689	2.27203	4.24328	13.3163	2.17049	10.8119	0	15.2597	0	2.38951	2.60066	0	22.707	12.4356	22.074
KLHL28	78.1574	37.9364	81.3758	136.351	106.138	38.2485	69.3239	99.5931	49.3425	71.3714	65.2394	217.181	141.756	66.0819	96.3377	65.9373	52.7956	65.841	73.3268	55.0105	55.5695	89.0163	160.605	54.0813	123.158	61.1423	45.5092	60.3785	79.712	79.2459	63.7421	45.0271	626.888	62.2143	73.255	57.9369	85.9265	82.9706	103.46	39.6438	25.3123	97.9831	30.2248	103.943	64.1497	51.1536	115.157	73.5775	54.6595
LOC102724237	0.758809	0	0	0	0.86998	0	0	1.49764	0	0	0	0	0	0	9.26324	0	0	0	0	4.02516	2.22278	0	1.25473	3.66653	0	0	1.68553	0	0	0	0	2.14415	0	2.74475	0.787689	1.13602	0	0	0	1.80199	2.81248	0	0	2.38951	0	0	0	0	0
CHRFAM7A	44.0109	3.95171	5.61212	152.392	27.8393	0	205.496	2.24646	19.737	176.446	45.6676	8.60121	110.94	29.8726	105.601	19.3933	7.99933	5.26728	17.3133	9.39203	5.55695	7.14729	0	5.49979	4.19857	2.10836	166.867	3.0701	0	63.1825	5.87098	41.8109	9.83353	0	1.57538	9.08814	16.9731	5.12164	14.4699	0	1.87499	0.80314	1.37385	1.19475	14.7371	6.3942	11.3535	121.247	33.6366
IER3IP1	355.123	305.863	737.994	362.534	415.85	323.099	674.257	181.963	444.082	335.049	570.845	359.101	464.891	726.9	419.625	478.369	255.979	282.677	259.699	248.218	182.268	480.818	376.419	422.567	336.586	423.077	566.337	227.187	392.867	399.442	321.226	262.658	253.213	288.199	341.857	380.566	388.26	440.461	524.536	75.6835	537.184	295.556	226.686	219.834	371.028	261.097	471.981	776.191	303.781
BCOR	190.461	182.569	478.433	158.809	213.145	215.399	443.178	350.448	340.463	212.132	115.8	490.269	866.387	231.739	294.571	219.791	460.761	231.76	242.386	104.654	298.964	458.076	143.039	234.658	347.082	227.702	129.786	313.15	193.586	220.603	270.065	168.316	169.628	269.9	291.445	248.788	255.658	167.99	219.22	212.635	182.811	528.466	201.956	127.839	231.459	307.987	553.078	333.689	351.082
C1QL3	0.758809	0	0	0	0	0	0	0	0	0	0	0	0	0	0	0	0	0	0	0	0	0.649754	0	0	0	0	0	0	0	0	0	0	0	0	0	0	0	0	0	0	0	0	0	0	0	0	0	0	0
ITGA2	450.733	86.1473	447.567	1.60413	159.206	260.693	71.7997	433.567	27.1384	158.603	451.783	180.625	739.599	558.527	147.285	187.469	264.778	258.975	247.478	151.614	293.407	907.706	58.9723	256.657	520.623	291.656	172.767	367.388	190.74	358.748	500.711	134.009	19.6671	422.691	407.235	270.372	42.4328	176.184	348.002	61.2676	144.374	361.413	100.291	76.4642	311.213	345.287	1309.71	276.693	28.3809
SLC22A1	6.07048	32.404	39.2849	9.62479	8.6998	18.1177	24.7585	1.49764	19.737	8.92142	10.6014	36.5552	6.16332	36.2092	0	16.8075	6.39946	13.1682	19.3501	21.4675	6.66834	3.89852	2.50946	11.9162	5.5981	9.83899	10.9559	18.4206	23.7238	8.56712	15.9355	12.8649	0	3.65967	27.5691	6.8161	10.6082	19.4622	7.95847	28.8318	1.87499	9.63768	43.9633	17.9213	5.20133	8.5256	4.86579	12.4356	11.5626
CREG2	15.1762	42.6785	105.929	12.8331	1.73996	6.03923	10.7287	253.85	17.2699	40.642	35.0662	2.1503	18.49	76.9446	62.99	32.3222	133.589	3.51152	5.09214	8.05031	0	854.426	0	11.9162	9.09691	2.81114	434.866	50.1449	56.9372	8.56712	6.70969	6.43244	2605.89	11.8939	2.36307	87.4733	0	14.3406	102.013	1.80199	9.37494	4.0157	0	26.2846	5.20133	25.5768	30.8166	27.9802	8.40916
NKX3-2	105.475	22.9199	2.10455	27.2702	17.3996	2.01308	0	11.9811	23.0265	190.324	2.44648	0	20.2509	8.14708	51.8741	33.6151	11.999	14.0461	5.09214	17.4423	12.2253	63.6759	2.50946	10.0829	18.1938	63.2507	4.21382	154.528	209.719	9.63801	1.67742	2.14415	0	2.74475	16.5415	35.2165	13.7907	13.3163	5.78798	5.40597	7.49995	8.0314	13.7385	20.3108	16.4709	1.0657	10.5425	34.198	1878.4
ZNF480	220.055	452.076	313.577	495.677	239.244	193.255	305.355	409.605	370.891	226.009	167.992	348.349	137.354	404.638	177.854	179.711	343.171	336.228	200.63	224.067	629.046	183.88	174.407	270.406	504.528	451.188	150.012	364.318	111.027	311.629	315.355	226.208	41.7925	377.86	486.004	341.941	320.368	392.318	345.832	713.588	351.56	529.269	388.801	221.029	273.07	370.864	192.199	503.643	216.536
TMEM178A	28.8348	15.8069	14.7318	67.3735	112.227	20.1308	10.7287	55.4127	21.3817	71.3714	34.2507	144.07	62.5137	19.0098	51.8741	62.0586	15.9987	94.8111	79.4374	28.1761	227.835	35.7365	20.0757	37.5819	34.2883	33.7337	70.7921	107.453	45.5497	119.94	10.0645	49.3154	2.45838	96.0662	71.6797	111.33	15.9123	27.6569	31.8339	241.466	6.56246	26.5036	134.638	16.7265	41.6106	128.95	98.9376	23.835	147.16
SLC11A1	514.473	152.536	2797.64	766.775	249.684	94.6146	9409.07	63.6497	1251.65	2220.44	64.424	15.0521	174.334	510.55	526.152	1450.62	107.991	100.078	192.483	593.04	40.01	285.892	77.7932	11.9162	32.8888	331.715	53.9369	162.715	997.35	42.8356	57.0324	78.2614	538.386	21.0431	33.8706	235.156	124.116	176.184	33.2809	32.4358	78.7495	98.7862	53.5803	757.473	104.027	15.9855	1793.04	1210.4	75.6824
FAM216A	56.1519	25.291	115.75	12.8331	21.7495	19.1242	31.3608	179.717	180.1	53.5285	23.6493	4.30061	57.2308	17.1994	88.9271	53.0084	147.988	56.1843	18.3317	22.8092	46.6783	67.5744	22.5851	61.4143	23.7919	149.693	20.2263	21.4907	27.5196	13.9216	67.9356	16.0811	0	57.6397	81.9196	17.0403	86.9873	36.8758	53.5388	18.0199	5.62496	248.973	21.9817	0	45.0782	53.285	34.0605	6.21782	120.882
SMPDL3B	670.788	1276.4	640.483	640.048	1515.5	734.773	45.3906	607.293	59.211	184.376	1962.89	946.134	44.9042	895.273	297.35	743.411	1096.71	1463.43	875.848	1722.77	1090.27	580.23	1510.69	550.896	284.803	851.776	2113.65	983.454	602.585	1232.59	580.388	1973.69	4513.59	516.928	1090.95	1204.18	702.263	1059.16	931.865	780.261	793.12	307.603	2150.08	2164.89	853.885	1247.93	859.622	3736.91	13.6649
USP17L17	0	0	0.701515	0	0	0	0	0	0.822375	0.991269	0	0	0	0	7.41059	0	0	0	0	0	0	0	0	0	0	0	0	0	0	0	0.838711	0	0	0.914916	0	1.13602	0	3.07299	0	1.80199	0	0	0	0	0	1.0657	0	0	0
RESF1	506.126	633.855	854.446	330.451	526.338	213.386	1086.9	658.962	1529.62	352.892	491.742	849.37	785.383	319.547	507.625	811.934	335.172	424.016	671.144	173.082	590.148	497.711	224.597	506.897	460.443	412.535	298.338	248.678	258.115	357.677	311.162	365.577	12.2919	357.732	256.787	473.719	1321.78	244.814	938.376	592.854	245.623	589.505	313.239	93.1907	304.278	584.004	673.911	586.547	201.82
TAOK1	381.681	298.75	329.011	46.5198	395.841	249.622	434.925	380.401	365.957	412.368	349.031	763.358	652.432	277.906	310.318	409.845	241.58	341.495	260.718	156.981	213.387	345.019	195.738	254.824	447.848	409.021	265.47	429.813	310.308	257.014	337.162	205.838	0	374.201	281.993	343.077	423.267	292.958	326.297	163.981	203.436	403.176	254.163	151.734	442.98	319.71	438.732	325.399	433.072
TINF2	436.315	347.751	448.268	381.783	568.097	201.308	661.878	504.705	841.289	701.818	522.731	548.327	413.823	295.105	742.912	611.536	390.367	261.608	506.159	276.394	278.959	424.939	400.259	431.734	479.337	325.39	378.401	284.496	466.885	477.617	243.226	326.983	100.794	153.706	326.891	199.939	717.115	249.936	348.002	192.813	204.374	429.68	148.376	227.003	513.198	256.834	579.839	424.884	695.858
KANK1	333.876	184.15	273.591	131.539	424.55	450.929	124.618	175.973	382.404	282.512	620.59	787.011	730.794	435.416	307.54	223.67	1758.25	361.687	334.044	440.084	1572.62	169.586	237.144	715.889	759.942	549.578	284.011	1349.82	463.089	776.396	769.098	337.703	717.848	1212.26	1201.23	923.582	169.731	357.491	393.583	837.925	502.497	1052.11	414.904	242.535	406.57	1544.2	621.199	560.64	291.167
SLC46A1	150.244	219.715	60.3303	11.2289	366.261	55.3596	489.394	21.7158	173.521	197.262	85.6268	187.076	235.967	78.7551	209.349	192.64	191.184	226.493	136.469	440.084	157.817	208.571	119.199	253.907	234.42	474.38	169.395	120.757	149.935	285.928	124.968	513.524	88.5018	141.812	96.098	214.707	84.8657	614.597	206.197	54.0597	108.749	253.792	430.016	1002.4	1103.55	108.701	95.6938	201.043	88.2962
GPR156	0	0	0	0	0	0	0	0.74882	0	3.96508	0	0	1.76095	0	16.6738	1.29289	0	0	0	0	0	0	0	0	0.699762	1.40557	0	0	2.84686	1.07089	0	0	0	1.82983	3.93844	0	0	1.02433	0.723497	0	3.74997	0	0	8.36327	0	0	0.810964	0	14.716
BUD23	934.094	1814.63	1924.96	1737.27	764.712	2602.91	258.314	1190.62	1080.6	656.22	1245.26	451.564	1048.65	1127.92	1008.77	822.277	1319.09	1716.26	701.697	1333.67	1323.66	1233.23	1831.9	1148.54	1519.88	1378.86	2001.56	824.832	1217.51	1108.37	1687.49	1114.96	808.808	2447.4	1328.83	1718.79	765.913	1534.44	1645.96	899.192	1103.43	983.044	1687.09	1867.4	963.979	1172.27	955.316	1812.49	960.746
C1orf229	4.55286	11.0648	5.61212	126.726	11.3097	19.1242	63.5469	5.24174	18.9146	12.8865	15.4944	64.5091	3.5219	24.4412	25.0107	19.3933	33.5972	16.6797	36.6634	53.6687	15.5594	9.09655	102.888	18.3326	20.2931	21.0836	16.8553	21.4907	40.805	7.49623	10.9032	46.0992	403.175	5.4895	11.8153	31.8085	21.2164	40.9731	13.7465	59.4656	31.8748	12.0471	52.2064	86.0222	31.208	13.8541	8.10964	11.3993	37.8412
OR4K15	0	0	0	0	0	0	0	0	0	0	0.815493	0	0	0	0	0	0	0	0	0	0	0	0	0	0.699762	0	0	0	0	0	0	0	0	0	0	0	0	0	0	0	0	0	0	0	0	0	0	0	0
TLR4	88.0219	74.2922	475.627	181.267	161.816	80.5231	657.752	29.204	529.609	222.044	443.628	135.469	24.6533	185.572	171.37	280.557	140.788	58.818	159.893	128.805	32.2303	70.8232	61.4817	430.817	89.5695	51.3033	175.295	195.463	210.668	485.113	116.581	93.2704	34.4174	22.8729	25.9937	220.387	215.347	287.836	34.0044	32.4358	322.498	36.9444	13.7385	149.344	91.0232	413.492	102.181	73.5775	84.0916
RPL10	38294.1	142558	120511	137819	40593.2	86172.8	65425.2	37796.7	82565.6	57760.2	79871	25369.3	48701.7	102118	124809	48447.1	90591.6	201920	52416.5	159183	60945.3	49009	242169	153043	115119	62971.7	138418	39902	77474.4	127689	54035.7	59184.9	58509.5	164126	63275.8	65879.9	118201	112835	25751.4	59739.5	96875.9	58210	58350.3	115907	55766	90652.7	54321.6	125465	80217.1
VMA21	504.608	732.648	782.189	144.372	379.311	509.308	585.952	463.52	649.676	336.04	371.865	217.181	305.525	439.037	364.972	539.134	600.75	952.5	464.403	289.811	382.318	507.458	534.515	786.47	865.606	821.556	925.354	531.127	475.425	361.961	391.678	269.091	27.0422	1182.07	749.88	525.976	354.314	430.218	507.895	169.387	402.185	603.158	324.229	277.183	339.82	905.845	405.482	415.557	281.707
CARD18	0	0	0	0	0	1.00654	0	0	0	0	0	0	0	0	0	0	0	0	0	0	0	0	0	0	0	0	0	0	0	0	0	0	0	0	0	0	0	0	0	0	0	0	0	0	0	0	0	0	0
GNB1	4695.51	3124.22	4893.77	2741.46	3992.34	2333.16	4150.35	5056.04	5160.4	4665.9	4662.17	5633.8	5626.23	4197.56	3240.28	4375.13	3363.72	3007.62	2559.31	3787.67	2229.45	6804.22	2954.89	3323.71	2334.41	3812.61	4677.34	3833.53	3520.62	3229.81	2070.78	2696.27	3252.44	2862.77	3043.63	4070.35	3689.53	1716.77	3435.17	1337.08	2528.42	2129.12	2592.46	4342.93	3197.95	3187.51	5313.44	4028.11	3266.96
FCGBP	19390.6	7399.98	2895.15	79034	74438.1	15824.8	88.3054	3617.55	64.1452	15992.1	22033	51648.1	5324.23	706.985	12130.2	230.134	2569.39	460.887	38238.9	7637.06	1851.57	5129.81	27504.9	1844.26	82.5719	238.947	20223.8	246.631	264.758	60247.2	30925	69337.5	43164.3	2229.65	136.27	9549.36	14645.7	297.055	1168.45	15520.5	2057.8	61.0387	523.438	1057.36	24337	6871.63	690.942	11116.4	47.3015
HSPB9	8.3469	20.5489	7.01515	72.1859	3.47992	2.01308	0	13.4788	17.2699	27.7555	13.8634	0	2.64142	19.9151	38.9056	3.87866	2.3998	21.947	16.2948	8.05031	20.005	1.94926	20.0757	7.33305	4.19857	6.32507	0.842763	10.2337	0	84.6003	3.35485	56.8199	0	9.14916	7.87689	9.08814	8.48657	13.3163	4.34098	3.60398	0.937494	4.81884	203.33	136.202	39.01	4.2628	0	14.5082	45.1992
KIAA1549L	187.426	60.066	18.9409	3.20826	7.82982	0	10.7287	2.99528	7.40137	61.4587	40.7747	2.1503	88.0474	3.62092	26.8634	87.9164	45.5962	7.02304	30.5528	32.2012	12.2253	81.2192	0	49.4981	8.39714	37.9504	326.992	9.21029	101.538	0	16.7742	15.009	61.4596	3.65967	1.57538	14.7682	9.54739	8.19463	18.0874	0	0.937494	13.6534	0	5.97376	2.60066	3.1971	36.4934	10.363	8.40916
ATP1A3	11.3821	9.48411	32.9712	0	23.4894	7.04577	4.12642	9.73467	162.83	4.95634	0.815493	6.45091	108.298	3.62092	22.2318	7.75733	11.1991	3.51152	36.6634	193.207	10.0025	16.2438	1.25473	13.7495	39.8864	12.6501	3.37105	16.3738	18.9791	3.21267	31.871	41.8109	2.45838	60.3845	9.45226	0	19.0948	1.02433	6.51148	0	24.3748	8.83454	104.413	4.77901	6.06821	4.2628	4.86579	8.29042	60.9664
TMED4	1657.24	1673.95	2339.55	2255.41	1618.16	2749.86	822.808	1527.59	804.282	925.845	1848.72	1161.16	1880.69	1385.91	1608.1	1299.35	2470.99	1814.58	949.175	2133.33	1896.03	1846.6	2288.63	946.881	1335.15	2443.58	2306.64	1169.71	1419.63	1478.9	1488.71	1699.24	1770.04	1372.37	2236.25	2050.51	881.542	2146.99	888.455	1479.43	1434.37	2300.19	1599.17	2893.69	1393.96	1537.81	1366.47	1412.48	1477.91
GPR37	3.03524	0	0	20.8537	1.73996	62.4054	0	0	1.64475	14.869	0	10.7515	5.28285	0	12.9685	3.87866	0.799933	0	20.3686	0	3.33417	3.89852	2.50946	2.7499	2.79905	2.10836	0.842763	15.3505	11.3874	4.28356	5.87098	5.36037	0	4.57458	1.57538	0	0	0	0.723497	7.20795	0	1.60628	10.9908	0	2.60066	0	0.810964	0	10.5114
NTN5	3.79405	40.3075	7.71667	112.289	8.6998	25.1635	62.7216	23.2134	14.8027	42.6246	9.78592	4.30061	24.6533	9.95754	22.2318	43.9582	45.5962	23.7028	72.3084	473.627	110.028	8.4468	40.1513	39.4152	25.1914	3.51393	10.9559	50.1449	50.2945	18.2051	5.87098	39.6667	81.1266	23.7878	14.9661	12.4962	93.3522	10.2433	18.8109	46.8517	13.1249	15.2597	123.647	58.5429	19.0715	23.4454	16.2193	4.14521	48.3527
DDR1	5515.79	2770.15	4947.09	364.138	6878.93	3808.74	176.611	6858.45	46.8754	1749.59	4437.1	7371.24	5725.73	6073.19	594.7	831.327	2795.77	4485.97	4231.57	2040.75	3674.25	9147.88	1660.01	4006.6	3275.59	3538.52	4972.3	5992.83	2135.14	6400.71	4383.94	3978.47	540.844	5097.91	3219.28	3995.37	1467.12	1766.97	6442.74	5193.33	3884.04	4298.41	4193	6124.3	3531.7	5048.22	7984.75	1600.05	922.905
SLC31A2	78.9162	57.695	54.0167	36.895	264.474	15.0981	247.585	42.6828	60.0334	74.3452	36.6972	118.267	67.7965	8.14708	14.8212	111.188	43.1964	21.947	56.0135	2.68344	24.4506	61.7266	3.76419	41.2484	53.1819	50.6005	36.2388	11.257	58.8351	40.6938	41.9356	51.4596	0	35.6817	17.3292	18.1763	40.3112	2.04866	38.3454	39.6438	7.49995	56.2198	23.3555	1.19475	78.8868	34.1024	96.5047	3.10891	15.7672
ITFG1	866.56	218.135	387.236	211.745	1090.08	538.498	632.168	438.809	339.641	534.294	751.069	1098.81	671.802	458.047	594.7	736.946	413.565	464.399	418.574	139.539	203.384	909.655	313.682	341.904	548.613	567.85	611.004	398.089	405.203	501.177	551.872	687.2	29.5006	430.011	577.376	308.997	356.436	425.096	428.31	115.327	431.247	630.465	170.358	292.714	635.429	516.865	903.414	653.907	547.646
LOC107984862	27.3171	7.11308	24.553	120.31	19.1396	23.1504	16.5057	12.7299	11.5132	124.9	0.815493	15.0521	13.2071	25.3465	22.2318	43.9582	55.1954	16.6797	5.09214	42.935	44.4556	43.5335	42.6608	29.3322	9.79667	23.8947	3.37105	33.771	35.1113	31.0558	10.9032	33.2343	78.6683	19.2132	4.72613	35.2165	0	1.02433	7.95847	68.4756	89.0619	18.4722	10.9908	235.366	20.8053	39.4309	27.5728	3.10891	54.6595
FYB1	84.2279	254.49	195.723	412.262	174.866	151.987	1274.24	53.1663	467.109	426.246	180.224	174.175	121.505	28.0622	302.908	338.737	24.7979	58.818	451.164	33.543	48.9011	77.3207	116.69	356.57	206.43	44.9783	82.5908	109.5	259.064	162.775	66.2582	134.009	46.7093	24.7027	42.5352	43.1687	1927.51	63.5084	38.3454	28.8318	49.6872	12.8502	43.9633	106.333	131.767	65.0077	60.0114	82.9042	94.603
SH3RF3	369.54	535.062	47.0015	530.968	180.086	377.452	825.284	107.081	366.779	1443.29	109.276	83.8618	205.151	231.739	1116.22	777.026	133.589	142.217	412.463	401.174	113.362	180.632	404.023	161.327	96.5672	323.984	121.358	407.299	798.069	346.968	89.7421	174.748	2136.33	66.7889	206.374	169.267	123.055	169.014	49.1978	120.733	359.998	119.668	63.1973	248.509	132.634	87.3874	158.949	700.541	683.244
SESN1	233.713	319.298	110.138	335.263	489.799	1412.17	535.609	159.499	366.779	381.638	451.783	445.113	340.744	531.371	545.605	558.528	951.12	446.841	688.457	154.298	281.181	178.033	853.216	319.904	419.857	1336.7	235.974	361.248	639.594	712.142	954.454	692.56	14.7503	538.886	189.833	341.941	694.838	1408.45	545.517	198.219	1191.55	167.856	849.041	592.597	536.604	559.493	174.357	597.947	529.777
RAPGEF2	267.101	52.1626	334.623	49.7281	273.174	68.4446	176.611	333.974	122.534	228.983	119.877	679.496	718.467	153.889	228.802	244.356	123.19	179.088	106.935	29.5178	310.078	401.548	37.6419	193.409	191.735	161.641	139.899	141.224	127.16	167.059	213.871	72.901	0	329.37	76.4058	99.9695	41.372	50.1921	222.837	203.625	84.3744	437.711	116.778	77.6589	172.511	204.614	619.577	21.7624	157.672
USP3	554.69	399.913	882.506	372.159	588.976	405.635	476.189	590.071	560.86	660.185	616.513	774.109	800.351	586.59	383.498	614.122	400.766	401.191	626.333	386.415	407.88	977.23	422.844	648.975	606.694	344.365	561.28	310.08	377.683	813.877	758.195	471.713	245.838	501.374	428.503	298.773	638.614	231.498	767.631	531.587	536.246	664.197	648.459	210.276	643.231	258.965	879.085	475.663	509.805
PHETA2	636.641	542.965	197.126	421.887	512.418	408.655	706.443	400.619	209.706	1008.12	617.328	587.033	86.2865	520.508	872.597	659.373	474.36	341.495	417.555	444.109	525.687	369.71	631.129	314.405	273.607	404.101	439.923	471.771	500.098	895.264	520.001	418.109	457.259	299.178	394.632	1174.64	369.166	273.496	342.938	746.023	282.186	223.273	791.34	350.063	627.627	365.535	452.518	459.082	490.885
SOX8	72.0869	3.95171	2.10455	59.3529	33.9292	191.242	19.8068	11.9811	25.4936	71.3714	18.7563	0	7.92427	51.5982	13.8949	72.4017	3.19973	6.14516	205.722	42.935	8.89111	883.665	7.52838	46.7482	11.1962	9.13621	36.2388	1166.64	41.7539	139.216	10.0645	11.7928	0	7.31933	8.66458	18.1763	107.143	11.2676	117.207	75.6835	80.6245	16.8659	1.37385	0	10.4027	0	287.892	0	46.2504
RDH11	1013.01	534.272	664.335	1631.4	646.395	746.851	469.587	906.822	394.74	845.552	1110.7	630.039	1820.82	564.864	993.019	823.57	755.137	700.548	628.37	446.792	1199.19	609.469	1005.04	728.722	1337.25	1033.09	1993.14	472.795	1330.43	535.445	575.356	454.559	1900.33	1027.45	924.746	995.151	721.358	1939.05	2339.79	785.667	1719.36	1437.62	361.323	1238.96	594.685	1478.13	922.877	564.785	864.041
PARP4	2610.3	1296.16	1678.73	498.885	2401.14	1906.38	1070.39	1138.96	564.971	843.57	2130.88	2735.19	1814.66	1543.42	590.068	929.586	1283.09	2292.14	1363.68	1019.71	2129.42	2328.07	1355.11	2464.82	1825.68	1295.94	1904.65	2990.27	841.721	1808.73	2118.59	2536.53	548.219	3766.71	2073.98	2702.59	1043.85	1248.66	1925.23	3373.32	2188.11	2590.93	2302.58	1967.76	1869.88	3237.6	2278.81	796.917	469.862
SLC25A21	1.51762	12.6455	0	97.852	2.60994	0	0	26.9575	0	4.95634	15.4944	0	0	41.6406	19.4528	0	3.19973	0.87788	4.07371	0	0	1.29951	0	0.916632	2.09929	0.702785	18.5408	0	7.59162	14.9925	0	0	0	0	10.24	1.13602	0	0	2.89399	1.80199	4.68747	0	0	0	2.60066	0	4.86579	1.0363	38.8924
COL18A1	2558.71	1647.86	1113.3	7813.72	2483.79	4048.3	10340.8	2589.42	4927.67	14012.6	847.297	303.193	4033.45	2071.17	3185.63	19879.4	1396.68	1289.61	2929	2737.11	1658.19	4231.85	2284.86	805.719	2876.02	2732.43	769.443	4229.57	14802.7	315.913	1702.58	1140.69	4078.46	540.716	1198.07	2870.72	2324.26	2560.82	842.874	2009.22	2331.55	1241.65	489.092	5071.72	1776.25	316.513	3328.2	1435.28	4789.02
PARD6G	24.2819	11.0648	4.91061	20.8537	25.2294	9.05885	33.0114	23.2134	23.0265	67.4063	12.2324	2.1503	64.2746	9.95754	29.6424	96.9666	13.5989	3.51152	21.387	6.70859	12.2253	21.4419	20.0757	21.0825	11.896	55.52	7.58487	37.8645	59.784	16.0634	7.5484	13.937	0	7.31933	25.206	10.2242	12.7298	9.21896	10.8525	0	10.3124	8.0314	0	0	13.8702	5.3285	8.10964	51.8151	122.984
ZNF277	226.884	297.169	418.805	399.429	265.344	482.132	279.771	207.423	372.536	214.114	340.876	296.742	360.995	417.311	323.287	240.477	199.183	346.763	299.418	454.843	322.303	356.715	555.845	302.488	411.46	229.811	387.671	296.776	365.347	425.143	279.291	212.271	390.883	433.67	400.146	268.1	305.516	345.199	296.634	347.784	192.186	265.839	229.434	409.8	294.742	330.367	305.734	395.868	283.809
ZNF311	57.6695	8.69377	66.6439	19.2496	100.918	49.3204	0	3.7441	10.6909	58.4849	1.63099	126.868	4.40237	54.3139	20.3791	29.7364	43.9963	98.3226	61.1057	32.2012	157.817	50.031	22.5851	76.9971	137.153	101.904	39.6099	46.0514	23.7238	128.507	82.1937	54.6758	88.5018	44.8309	137.058	44.3047	55.1627	45.0704	102.737	133.347	55.3121	30.5193	192.339	129.033	105.76	47.9565	41.3592	34.198	25.2275
PRR11	296.695	343.799	312.174	588.716	53.9387	440.864	51.1676	539.9	1353.63	112.013	230.785	86.0121	555.579	275.19	102.822	200.398	573.552	381	162.948	678.91	236.726	291.739	786.715	398.735	813.123	620.559	423.91	202.626	222.055	142.428	312.001	194.045	1268.53	509.608	621.486	543.016	356.436	626.889	565.051	160.377	1074.37	400.767	506.952	946.244	262.667	276.016	113.535	282.911	29.4321
TMEM92	507.644	340.638	56.1212	85.019	144.417	386.511	149.376	179.717	2.46712	106.066	809.785	187.076	656.834	169.278	140.801	64.6444	29.5975	152.751	269.883	905.66	84.4656	175.434	377.674	98.9962	124.558	219.269	908.499	464.608	213.514	723.922	336.323	499.587	78.6683	207.686	74.0427	858.829	78.5007	275.544	436.269	207.229	513.747	33.7319	190.966	221.029	333.752	457.185	725.002	475.663	3.15343
CLPTM1	2621.69	2318.87	2794.14	2133.49	3018.83	2007.04	1530.08	4206.87	4986.88	3094.74	1845.46	2733.04	2870.35	2173.46	1677.57	2440.97	3610.9	3461.48	2458.49	3225.49	2497.29	3771.82	1793.01	2043.17	2400.18	2534.95	2047.92	2787.65	2119.96	2400.94	2289.68	2785.25	2952.52	2826.18	3406.75	2159.57	3097.6	1709.6	2790.53	2409.26	2840.61	2933.87	2706.49	2698.95	2887.6	2591.78	3046.79	1365.85	3098.78
PTER	133.55	54.5336	180.289	221.37	132.237	85.5558	97.3835	88.3608	102.797	60.4674	129.663	255.886	169.051	41.6406	41.6846	65.9373	180.785	117.636	112.027	40.2516	85.577	167.636	94.1047	147.578	148.35	108.932	176.98	102.337	55.9882	183.122	178.646	101.847	0	245.198	143.359	152.226	146.393	57.3624	93.3312	81.0895	125.624	222.47	49.4587	57.3481	110.095	174.775	143.541	137.828	32.5855
SLCO2A1	1116.21	287.685	51.9121	9.62479	2306.32	247.608	1695.13	265.082	498.359	1411.57	363.71	2328.78	191.063	62.4609	616.932	1696.27	101.592	223.859	1157.95	104.654	196.716	391.152	326.23	378.569	417.058	148.288	529.255	555.687	536.158	174.555	383.291	910.191	1175.11	215.005	109.489	131.778	375.531	239.693	149.764	90.0994	85.3119	82.7234	234.929	243.73	569.545	685.245	322.764	50.7788	449.89
LRRC23	54.6343	162.02	108.735	157.205	88.7379	375.439	134.521	160.248	175.166	174.463	87.2578	27.9539	36.9799	144.837	453.899	91.795	131.189	176.454	161.93	382.39	288.961	37.6857	559.609	188.826	121.759	111.743	79.2198	83.9159	358.704	131.72	47.8066	260.514	1443.07	116.194	143.359	171.539	125.177	253.009	116.483	338.774	182.811	67.4638	484.97	452.811	100.559	171.578	65.6881	118.139	496.14
SMCO3	0	0	0	0	4.3499	0	0	0	1.64475	3.96508	0	0	0.880474	0	0	1.29289	0	0	2.03686	0	0	1.29951	0	0	0.699762	0.702785	0.842763	1.02337	9.48953	0	0	0	0	0	0	0	10.6082	0	0	0	0	0.80314	0	0	2.60066	0	0	0	1.05114
RDH8	9.10571	0	4.20909	0	0	0	8.25284	0	2.46712	0	0.815493	0	0	0	0	2.58578	0	0	0	0	1.11139	2.59902	0	0	0	0	3.37105	0	0	0	2.51613	0	0	0.914916	0	0	0	0	2.89399	0	0.937494	0	0	0	0	0	3.24386	0	0
PIM3	4872.32	1360.18	3835.89	842.169	2620.38	3024.65	3112.15	2410.45	2360.22	2710.13	2904.79	1898.72	4741.36	1002.09	1008.77	2865.04	1697.46	2025.27	3616.44	2483.52	2889.61	2317.02	1819.36	5618.95	1289.66	1687.39	2890.68	2462.22	2389.46	3965.51	3873.17	3774.77	880.101	2524.25	1732.13	3425.09	1767.33	1311.14	2722.52	7200.75	1654.68	2364.44	3379.68	980.892	3246.49	3064.95	4931.47	1390.72	661.17
C9orf163	16.6938	59.2757	13.3288	49.7281	30.4493	27.1765	0	56.9104	9.04612	8.92142	22.0183	36.5552	19.3704	28.0622	10.1896	7.75733	99.9916	30.7258	20.3686	26.8344	197.827	5.19803	5.01892	27.499	24.4917	16.1641	47.1948	15.3505	8.54058	29.9849	52.8388	12.8649	7.37515	91.4916	17.3292	36.3526	26.5205	40.9731	68.0088	28.8318	24.3748	31.3225	23.3555	5.97376	26.8735	65.0077	17.0302	25.9076	22.074
MRPL14	984.176	2626.31	1577.01	1634.61	854.32	2130.84	993.642	2471.11	1331.42	528.346	1424.67	599.935	735.196	3957.67	1668.31	596.021	1282.29	1539.8	995.004	1314.88	1009.14	1562.01	4023.92	1506.03	2270.73	2388.06	2187.81	1018.25	976.473	1070.89	1199.36	1513.77	916.977	1149.14	1671.48	1815.36	1068.25	2723.69	1303.74	504.557	2760.92	1293.06	1198	2842.32	1211.04	1425.91	1510.83	1758.61	1699.7
PMEL	40.2169	39.5171	36.4788	24.062	68.7284	68.4446	10.7287	26.2087	18.0922	31.7206	42.4056	60.2085	52.8285	62.4609	19.4528	58.18	31.9973	91.2995	32.5897	186.499	94.4681	51.3306	40.1513	54.9979	40.5862	20.3808	47.1948	68.5655	27.5196	72.8205	35.2259	53.6037	34.4174	74.1082	44.8983	89.7454	13.7907	70.6787	71.6262	113.525	83.4369	50.5978	122.273	48.9849	87.5557	38.3652	22.707	55.9603	14.716
CCNQ	698.105	2316.49	873.386	2343.64	718.603	1174.63	807.953	597.559	793.592	642.342	915.799	438.662	315.21	1355.13	1554.37	668.423	1448.68	2561.65	866.682	988.846	1122.5	771.908	3986.28	1388.7	1250.47	855.992	2793.76	695.888	1269.7	695.008	543.485	1208.23	798.975	1406.23	949.953	1079.22	793.494	1622.54	907.266	1183.91	1321.87	582.277	850.415	1691.77	561.743	1258.59	501.987	1559.64	1265.58
LRRC63	1.51762	1.58069	0.701515	4.81239	4.3499	2.01308	11.554	1.49764	3.2895	0.991269	2.44648	0	0.880474	0	3.7053	7.75733	0.799933	0	8.14742	0	1.11139	1.29951	0	0	1.39952	0	0	6.14019	0	0	1.67742	0	0	0	1.57538	0	3.18246	0	1.44699	0	0.937494	0	0	4.77901	2.60066	0	0	1.0363	5.25572
CPT1B	1068.4	2005.1	637.677	802.066	953.498	1524.91	1956.75	1341.89	3175.19	615.578	1908.25	696.698	427.03	770.351	95.4114	510.691	1105.51	384.511	2453.39	134.172	1734.88	263.8	968.651	2199	558.41	371.071	1556.58	1555.52	1560.08	3224.45	1004.78	2035.87	1715.95	486.736	187.47	2489.01	1821.43	869.655	1863.73	8786.5	847.494	505.978	2817.77	1062.14	646.698	851.494	491.444	1036.3	346.878
ZNF275	194.255	212.602	267.979	94.6438	251.424	209.36	187.34	172.229	328.127	452.019	179.408	352.65	283.513	118.585	135.243	505.519	354.37	403.825	240.349	159.664	425.662	227.414	225.851	370.319	418.458	281.114	355.646	219	243.881	274.148	226.452	119	130.294	546.205	247.334	265.828	299.151	127.017	165.681	464.913	250.311	183.116	476.727	199.524	224.524	314.382	224.637	139.901	232.303
LRRTM4	1.51762	0	0.701515	0	2.60994	0	0	0	0	0	0	0	0	20.8203	14.8212	0	0	0	1.01843	0	0	1.94926	0	0	0	1.40557	0	1.02337	0	0	0	6.43244	0	1.82983	0	0	0	0	0	0	2.81248	0	0	3.58426	0	1.0657	0.810964	0	4.20458
AMMECR1	252.684	204.699	331.817	437.928	204.445	232.51	178.261	361.68	125.823	148.69	321.304	253.736	255.338	140.311	76.8849	191.347	297.575	438.062	229.146	189.182	166.708	228.064	424.099	375.819	289.002	373.179	546.111	207.743	179.352	240.95	233.162	200.478	191.754	609.334	344.22	295.365	250.354	305.25	215.602	185.605	389.997	214.438	306.369	213.861	164.709	490.222	153.272	205.188	45.1992
PGBD4	54.6343	118.551	50.5091	149.184	84.388	103.673	126.268	71.8868	185.034	80.2928	92.1507	73.1103	64.2746	134.879	80.5902	55.5942	44.7963	43.0161	100.824	59.0356	45.567	29.8887	160.605	43.9983	111.262	54.8172	38.7671	57.3084	80.661	107.089	115.742	80.4056	531.011	70.4486	38.5967	74.9771	31.8246	115.749	65.8383	63.0696	91.8744	66.6606	185.47	229.392	65.0166	72.4676	40.5482	109.848	92.5008
AP1S1	2871.34	1624.15	4009.86	2061.31	927.398	2632.1	805.477	2683.77	646.386	698.844	2583.48	1202.02	2919.65	1824.04	597.479	873.992	2814.16	3043.61	1972.7	1372.58	3326.39	3109.72	2185.74	1396.95	1256.07	2144.2	4486.87	1617.94	1272.55	1575.28	2034.71	1412.99	295.006	3333.04	1682.5	2309.52	1205.09	1812.04	1915.82	654.122	1513.11	2223.09	1343.63	1759.87	2086.6	1790.38	2421.54	1163.77	346.878
SLITRK2	0.758809	0	0.701515	0	0.86998	0	33.0114	0	0	1.98254	0	0	0.880474	2.71569	24.0844	11.636	0	0	3.05528	1.34172	0	0	0	0	0.699762	0	0	2.04673	7.59162	0	0	0	0	0	0	0	0	0	0	0	0	0	0	0	0	0	1.62193	0	2.10229
MYH4	0	0	73.6591	0	0.86998	78.51	0	0.74882	0	0	0	0	3.5219	11.768	0	0	4.7996	0.87788	0	0	0	0	0	2.7499	0	2.81114	3.37105	0	0	1.07089	1.67742	0	0	1.82983	1.57538	1.13602	217.468	0	0.723497	0	0	0.80314	1.37385	0	1.73378	1.0657	0	0	0
TRIR	5078.71	9445.39	5081.07	8400.84	3633.9	4886.74	6203.66	3726.13	7892.33	5404.4	7135.56	3034.08	2916.13	5573.51	8580.54	4313.07	6014.7	5711.49	5075.85	7412.99	6619.43	3152.61	9751.76	8020.53	6140.41	6309.61	7276.42	5887.42	6111.26	5387.65	5213.43	7251.51	8461.75	7025.64	5832.05	4836.03	8480.2	8488.61	5831.39	5094.22	7099.64	4998.74	5505.03	8034.71	4507.82	4719.99	3337.12	7931.86	7621.85
CCDC15	13.6586	28.4523	19.6424	0	27.8393	14.0915	17.331	11.9811	74.0137	20.8166	13.0479	32.2546	47.5456	22.6308	3.7053	15.5147	24.7979	23.7028	22.4054	22.8092	95.5795	18.8429	32.623	29.3322	49.6831	74.4952	19.3836	15.3505	17.0812	20.3469	19.2904	18.2253	135.211	50.3204	63.8028	26.1284	22.2772	24.5839	42.6863	23.4259	33.7498	29.7162	61.8234	58.5429	18.2046	15.9855	8.92061	17.6171	11.5626
SPRR2A	3.03524	63.2274	0	1.60413	0.86998	17.1112	0	0	0	0	0	0	7.0438	4.52615	0	1.29289	0	0	0	1.34172	0	0	5.01892	19.2493	2.09929	0.702785	5.89934	0	0	0	7.5484	0	0	2.74475	0	4.54407	0	26.6325	0	9.00994	20.6249	0	64.5711	0	0	5.3285	7.29868	0	3.15343
CCBE1	8.3469	23.7103	31.5682	522.947	35.6692	51.3335	184.864	6.73938	101.974	97.1443	9.78592	98.914	11.4462	44.3563	61.1374	91.795	17.5985	18.4355	123.23	76.4779	15.5594	17.5434	291.097	63.2476	13.2955	21.7863	16.8553	54.2384	179.352	12.8507	5.87098	51.4596	1057.1	3.65967	7.87689	40.8966	47.7369	81.9463	15.1934	30.6338	30.9373	9.63768	45.3372	316.609	15.604	9.5913	38.1153	36.2706	35.7389
ADAMTS20	0	0	0	0	0	0	0	0	0	0	0	0	0	0	0	0	0	0	0	0	0	0	0	0	0	0	0	0	0	0	0	0	0	0	0	0	0	0	0	0	0	0	0	0	0	0	0	0	0
HSPH1	1248.24	774.536	2671.37	643.257	770.802	1654.75	791.448	1470.68	887.342	574.936	618.959	595.634	1458.95	1456.52	453.899	1031.72	1489.48	1580.18	619.204	320.671	1108.06	1988.25	639.912	1456.53	2161.56	2860.34	916.927	3124.33	1946.3	509.744	2005.36	1550.22	575.262	2995.44	2528.48	1107.62	1705.8	1315.24	1998.3	564.022	2679.36	12002.9	928.725	557.949	1211.04	1906.54	1919.55	658.052	566.567
RYK	355.882	240.264	375.311	155.601	444.56	376.445	437.401	367.671	178.455	340.996	309.072	406.407	513.317	408.259	641.016	364.594	515.957	322.182	273.957	155.639	415.66	448.33	217.068	392.318	367.375	414.643	343.005	483.028	366.296	455.128	450.388	360.217	213.879	476.671	417.475	298.773	285.361	481.434	361.749	364.002	187.499	452.168	419.025	174.434	464.652	309.053	484.146	387.577	803.075
TRNP1	199.567	320.879	1915.84	872.648	79.1681	68.4446	131.22	5123.43	29.6055	664.15	300.101	19.3527	287.035	112.249	1081.02	186.176	203.183	77.2534	156.838	241.509	72.2403	2343.66	22.5851	89.8299	37.0874	572.77	315.194	252.771	490.609	551.509	31.0323	23.5856	791.599	49.4055	59.0766	78.3852	184.583	32.7785	42.6863	336.972	12.1874	73.0858	21.9817	56.1534	14.7371	99.1101	1090.75	271.511	533.982
ADARB2	6.07048	13.4358	4.91061	0	5.21988	7.04577	44.5653	4.49292	1.64475	8.92142	2.44648	8.60121	4.40237	0	4.63162	0	0.799933	7.02304	7.129	5.36687	4.44556	0	15.0568	5.49979	1.39952	5.62228	2.52829	6.14019	0	0	0	3.21622	0	4.57458	5.51382	2.27203	40.3112	0	1.44699	1.80199	4.68747	0.80314	0	0	9.53577	0	0	0	1.05114
HCFC1	920.436	1097.79	1164.52	470.011	649.875	1211.87	940.824	1363.6	1509.88	1075.53	824.464	1178.37	1873.65	798.414	768.849	1122.23	1563.07	1540.68	1153.88	1718.74	2106.08	995.423	810.555	1540.86	1078.33	1414	991.933	1239.3	1099.84	899.548	1027.42	928.416	590.012	1541.63	1268.97	692.971	1036.42	943.406	1245.14	1623.59	1676.24	1678.56	1320.27	1795.71	790.602	1001.76	754.197	760.646	906.087
PBX2	652.576	583.273	676.261	149.184	602.026	559.635	890.482	448.543	1079.78	833.657	414.27	748.306	962.359	467.099	629.9	1016.21	358.37	358.175	704.752	571.572	594.593	784.253	277.295	642.559	634.684	1542.61	454.25	850.416	719.306	546.154	655.872	344.136	624.429	690.762	808.169	415.782	718.176	581.819	632.337	562.22	674.995	644.922	401.165	1050.19	458.584	785.421	736.356	263.221	1052.2
KRIT1	326.288	286.104	579.452	38.4992	463.699	312.027	383.757	537.653	281.252	376.682	249.541	877.324	692.053	252.559	181.559	391.745	339.172	363.442	359.505	126.122	879.109	408.695	170.643	287.822	442.25	439.944	371.659	300.869	173.658	341.614	429.42	229.424	314.673	744.742	401.721	318.085	256.719	178.233	427.587	704.578	138.749	468.231	517.943	156.513	361.492	294.133	355.202	87.0494	301.679
OPRK1	0.758809	0	0	0	0	0	0	0	0	57.4936	0	0	0	0	0	0	0	0.87788	0	0	0	0	0	0	0	0	0	0	0.948953	0	0	0	0	0	0	1.13602	0	0	0	0	0	0	0	0	0	0	0	0	0
MED6	263.307	312.976	226.589	373.763	207.925	188.223	174.135	275.566	398.029	219.07	396.33	212.88	235.967	285.148	270.487	261.163	354.37	230.882	208.778	367.631	137.812	272.247	540.788	218.158	425.455	383.018	288.225	134.061	216.361	213.107	173.613	196.19	312.215	337.604	315.075	194.259	382.956	551.089	302.422	99.1094	284.061	276.28	119.525	212.666	260.066	201.417	266.807	317.109	202.871
KALRN	702.658	251.329	645.394	81.8107	790.811	251.635	252.537	919.552	26.316	344.962	505.606	1255.78	967.641	249.844	710.49	276.678	278.377	313.403	328.952	80.5031	834.653	687.44	193.228	363.903	608.093	281.114	526.727	358.178	201.178	487.255	423.549	430.974	88.5018	544.375	364.7	749.771	155.941	205.89	599.056	412.655	237.186	735.676	304.995	197.134	690.043	402.835	461.439	94.3036	106.166
GATA2	84.2279	7.11308	144.512	186.079	106.138	54.3531	207.972	65.8962	30.4279	218.079	2.44648	81.7115	259.74	17.1994	38.9056	253.406	363.97	43.0161	123.23	18.7841	118.919	56.5286	27.604	14.6661	41.286	38.6532	29.4967	64.472	111.027	6.42534	100.645	49.3154	206.504	32.937	49.6244	177.219	33.9463	36.8758	248.883	109.921	76.8745	116.455	155.245	26.2846	71.0848	241.914	284.648	84.9768	35.7389
MRFAP1L1	484.12	307.443	366.191	657.694	428.9	378.458	512.501	816.963	570.728	580.884	524.362	384.904	310.807	635.472	967.082	563.699	521.556	581.157	492.919	410.566	585.702	556.189	636.148	623.31	337.985	762.522	482.061	498.379	516.23	622.187	531.743	340.92	462.176	390.669	801.867	536.2	727.723	530.602	667.788	470.319	407.81	676.244	469.858	281.962	619.825	596.792	538.48	486.026	799.921
RGS10	343.741	526.368	184.499	643.257	273.174	100.654	877.277	396.875	2406.27	603.683	314.78	202.129	379.485	220.876	1014.32	386.573	211.982	282.677	373.763	238.826	287.85	335.923	376.419	540.813	391.167	187.644	314.351	233.327	621.564	225.958	243.226	341.992	31.959	427.266	126.818	189.715	1124.47	182.33	249.607	109.921	195.936	301.981	112.656	158.902	358.892	200.352	225.448	394.831	714.779
GSG1L	0	3.16137	0	0	0.86998	0	0	0	0	0	0.815493	0	1.76095	0	0	0	0	0	7.129	0	0	0	0	0	0.699762	0	1.68553	1.02337	0	1.07089	0	0	0	0	0	0	0	0	0	0	0	0.80314	0	15.5318	0	0	0	4.14521	15.7672
SLC14A2	66.0164	207.07	14.0303	3206.66	23.4894	190.236	92.4318	45.6781	116.777	219.07	103.568	621.438	51.948	166.562	186.191	73.6946	52.7956	51.7949	305.528	221.384	46.6783	18.1931	1020.1	96.2463	27.9905	45.681	80.9053	82.8926	389.071	71.7497	19.2904	198.334	4933.97	19.2132	25.206	104.514	192.009	479.386	21.7049	124.337	163.124	22.4879	339.342	1136.21	44.2113	26.6425	21.896	510.897	127.189
ZNF12	185.15	155.698	272.188	76.9983	288.833	237.543	106.462	235.878	180.1	281.52	145.973	511.772	503.631	283.337	200.086	235.306	459.962	252.829	187.391	87.2117	585.702	209.87	107.907	166.827	286.902	312.037	272.213	252.771	182.199	250.588	374.904	253.009	56.5428	463.863	384.392	172.675	140.028	197.695	253.948	198.219	98.4368	523.647	236.303	121.865	246.196	192.892	244.1	82.9042	211.28
ZNF487	49.3226	52.1626	60.3303	139.559	62.6385	46.3008	34.6619	61.4033	76.4808	56.5023	67.6859	58.0582	51.0675	85.9969	119.496	80.159	55.9953	34.2373	39.7187	60.3773	70.0175	69.5237	57.7176	59.5811	30.0898	33.0309	61.5217	101.313	60.733	47.1192	57.8711	60.0362	78.6683	34.7668	33.0829	139.73	45.6153	17.4136	40.5159	122.535	67.4995	35.3382	56.328	28.6741	37.2762	70.3362	50.2798	36.2706	129.291
CAMK2N1	5537.03	1122.29	5236.11	866.231	6565.74	1325.61	153.503	4108.03	69.9018	1232.15	1529.05	7844.31	3427.69	2741.04	1078.24	853.306	3443.71	2746.89	3311.93	1830.1	3133.01	5261.06	1545.83	2034.92	965.672	2787.25	2467.61	1992.49	1832.43	1628.82	1756.26	5825.65	6433.59	2201.29	1980.25	923.582	894.272	1881.69	1030.26	3683.26	1080.93	1598.25	2455.08	2881.74	2170.69	3675.6	3169.25	2444.64	1242.45
FOXI2	0	0	0	0	0.86998	0	0	0	0	3.96508	0	4.30061	0	0	0	0	0	0	3.05528	0	0	0.649754	0	1.83326	0.699762	0	0	0	0	0	0.838711	0	0	0	0.787689	1.13602	0	0	0.723497	0	0	1.60628	0	0	0.866888	0	0	0	0
EHD1	2185.37	2895.82	9033.41	2167.18	1889.6	1809.76	3633.73	2927.89	16272.3	2335.43	2083.58	2204.06	2286.59	1840.33	2829.92	1539.83	1651.86	1811.94	2789.47	3187.92	2291.68	2677.64	1372.67	1651.77	1093.73	1880.65	2744.04	1759.16	1912.14	1505.67	1395.62	2783.1	5560.86	1571.83	1553.32	1985.76	4173.27	1654.29	1192.32	2151.57	1158.74	1542.83	2225.64	4261.68	1390.49	1598.55	3109.24	1917.16	3769.41
CNST	493.985	189.682	240.62	174.85	1065.73	310.014	642.896	293.538	512.339	427.237	384.913	1085.9	301.122	484.299	647.5	563.699	270.377	264.242	609.02	242.851	415.66	391.802	626.11	392.318	417.058	346.473	226.703	384.785	421.335	280.573	637.421	833.002	83.585	325.71	374.94	521.432	414.781	288.861	246.713	436.081	415.31	420.042	358.576	382.321	462.051	315.447	420.89	394.831	367.901
ZNF804B	0	0	0	0	0	0	0	0	0	0	0	0	0	1.81046	0	0	0	0	0	0	0	0	0	0	0	0	0	0	0	0	0	0	0	0	0	0	0	0	0	0	0	0	0	0	0	0	0	0	0
SHROOM2	47.805	90.0991	7.01515	35.2909	178.346	100.654	21.4574	38.9387	16.4475	61.4587	14.6789	305.343	25.5338	103.196	24.0844	139.632	215.982	281.8	52.9583	93.9203	180.045	31.8379	169.388	97.163	248.416	14.7585	1.68553	16.3738	89.2016	12.8507	220.581	180.108	0	266.241	174.867	5.68009	13.7907	71.703	5.06448	43.2477	7.49995	122.077	208.826	5.97376	126.566	208.877	92.4499	15.5445	16.8183
TPTEP2-CSNK1E	3.79405	0	21.0455	0	7.82982	13.085	0	9.73467	24.6712	37.6682	17.1254	0	11.4462	23.536	0	33.6151	3.99967	4.3894	17.3133	6.70859	14.4481	5.84778	37.6419	0	0	0	0	17.3972	19.928	5.35445	10.9032	5.36037	73.7515	8.23425	3.93844	5.68009	0	17.4136	6.51148	0	12.1874	4.0157	0	0	11.2695	9.5913	10.5425	0	0
CCDC3	182.114	339.847	81.3758	131.539	245.334	417.713	857.47	276.315	162.008	1238.09	107.645	6.45091	523.882	76.9446	580.805	1181.7	202.383	159.774	458.293	339.455	97.8023	155.291	426.608	69.664	305.096	415.346	123.886	276.309	485.864	51.4027	239.871	70.7569	0	125.344	195.347	385.11	114.569	152.625	136.018	77.4855	228.748	154.203	48.0849	274.793	251.397	60.7449	300.868	224.878	295.372
MAS1L	0	0	0	0	2.60994	0	0	0	0	0	0	0	0	0	5.55794	0	0	0	0	0	0	0	0	0	0	0	0	0	0	0	0	0	0	0	0	0	0	0	0	0	0	0	0	0	0	0	0	0	0
FAM72C	3.79405	7.90343	17.5379	0	6.08986	10.0654	0	6.73938	144.738	2.97381	4.89296	2.1503	0	1.81046	25.0107	38.7866	23.1981	13.1682	24.4423	13.4172	2.22278	1.94926	0	6.41642	97.2669	7.73064	27.8112	3.0701	5.69372	10.7089	19.2904	3.21622	0	4.57458	15.7538	7.95212	21.2164	0	27.4929	3.60398	72.187	0	10.9908	13.1423	12.1364	9.5913	6.48771	14.5082	0
C20orf27	1168.57	3791.27	3071.94	4488.36	870.85	4922.98	1502.02	1076.06	2295.25	943.688	1114.78	113.966	1328.64	2063.02	8476.79	1342.02	3666.09	2740.74	1791.41	4599.41	2379.48	990.875	4476.87	2367.66	824.32	1856.76	1655.19	812.552	1758.41	1227.24	1297.49	3528.2	5708.37	3745.67	1001.15	1460.92	2931.05	2152.11	1187.98	1475.83	5342.78	4862.21	3604.99	3207.91	888.56	2061.06	647.96	2310.96	11452.2
ZXDA	20.4879	26.8717	42.7924	1.60413	43.499	22.1438	48.6918	40.4363	38.6516	25.773	22.8338	79.5612	40.5018	27.1569	29.6424	29.7364	33.5972	49.1613	31.5713	8.05031	18.8936	25.3404	92.85	16.4994	35.6879	24.5975	21.9119	17.3972	52.1924	56.7572	14.2581	25.7298	2.45838	67.7038	31.5075	32.9445	29.703	24.5839	21.7049	36.0398	14.0624	38.5507	52.2064	13.1423	22.5391	52.2193	33.2495	24.8713	29.4321
RTL10	259.513	474.996	254.65	186.079	213.145	797.178	172.484	541.397	350.332	347.935	479.51	322.546	300.242	468.004	286.234	447.339	863.928	477.567	352.376	880.167	529.021	1611.39	363.872	739.722	171.442	389.343	474.476	239.467	417.539	667.165	658.388	391.307	757.182	494.97	327.678	454.407	570.722	408.707	634.507	1073.99	345.935	715.598	699.291	402.632	461.184	864.283	450.896	363.742	247.019
TUBGCP3	437.833	229.99	958.27	372.159	323.632	621.034	426.672	405.861	527.965	385.604	269.113	421.459	490.424	582.063	264.929	395.624	471.961	348.518	281.086	222.725	532.355	549.042	392.73	322.654	506.628	479.3	248.615	529.08	252.421	243.092	439.485	339.847	703.098	987.195	419.838	571.417	567.539	379.002	421.799	380.22	494.059	207.21	464.362	463.564	322.482	537.113	326.819	288.092	270.144
DYRK2	934.853	434.688	882.506	476.427	1259.73	385.504	400.263	1067.07	274.673	896.107	654.025	2077.19	821.483	725.995	485.394	358.13	457.562	512.682	650.775	207.966	461.227	942.793	523.222	501.398	447.848	633.209	514.086	462.561	572.219	562.217	544.324	889.822	199.129	351.328	308.774	769.084	400.99	477.337	490.531	589.25	449.059	505.978	336.594	356.036	577.347	575.478	529.56	262.185	439.379
PHKG2	1334.75	1103.32	615.229	1446.93	990.907	1151.48	1458.28	587.824	941.619	1048.76	1168.6	1116.01	493.066	960.45	895.755	963.201	1541.47	1364.23	1760.86	1795.22	3326.39	853.127	1570.92	2235.66	1729.81	1496.93	1270.04	1222.92	1419.63	1040.91	1136.45	1921.16	5069.19	1190.31	1431.23	1809.68	1079.92	1115.49	1112.02	7907.13	1297.49	1399.07	2896.08	3130.25	1292.53	1103	796.367	1313	847.223
MLNR	0	0	0	0	0	0	0	0	0	0	0	0	0.880474	0	0	0	0	0	0	0	0	0	0	0	0	0	0	0	0	0	0	0	0	0	0	0	0	0	0	0	0	0	0	0	0.866888	0	0	0	5.25572
ESR2	16.6938	17.3875	4.91061	46.5198	15.6596	4.02615	1.65057	12.7299	148.85	7.93015	7.33944	17.2024	14.0876	1.81046	4.63162	31.0293	19.1984	18.4355	18.3317	5.36687	28.8961	3.89852	13.802	10.0829	42.6855	13.3529	17.698	3.0701	9.48953	2.14178	8.38711	11.7928	0	39.3414	10.24	14.7682	15.9123	33.8028	13.023	19.8219	8.43744	17.6691	38.4679	7.16852	19.0715	11.7227	1.62193	18.6534	2.10229
IQCA1L	0	0	0.701515	0	0	0	0	0	0	0	0	0	0	0	0	0	0	0	0	0	0	0	0	0	0	0	0	0	0	0	0	0	0	0	0	0	0	0	0	0	0	0	0	0	0	0	0	0	0
ASB4	39.4581	0.790343	21.747	0	4.3499	13.085	0	11.2323	0	0.991269	0	4.30061	0	4.52615	17.6002	6.46444	13.5989	4.3894	0	0	3.33417	0.649754	0	0	0	4.21671	5.05658	22.514	33.2134	3.21267	5.03227	0	0	6.40442	0	0	0	2.04866	664.171	0	1.87499	0	0	0	0	3.1971	0.810964	0	0
MAP3K3	525.855	727.115	251.142	850.19	483.709	423.753	1980.68	724.109	1199.84	1609.82	451.783	501.021	386.528	344.893	1327.42	1387.27	351.971	511.804	768.913	1202.18	737.962	369.06	383.947	553.646	728.452	543.253	330.363	641.65	1221.3	439.065	256.646	557.479	585.095	349.498	441.893	457.815	993.989	468.118	410.223	953.252	518.434	414.42	652.58	1158.91	501.928	329.301	420.079	515.042	1547.29
UNK	458.321	844.086	493.165	511.718	582.016	538.498	1065.44	585.578	550.169	1044.8	548.827	935.382	478.098	663.534	491.878	831.327	368.769	609.249	946.12	433.375	991.359	332.674	534.515	512.397	889.398	294.467	416.325	721.472	620.615	854.571	769.098	549.974	985.812	832.574	560.047	615.721	816.832	807.171	510.789	1286.62	365.623	465.018	1213.11	586.624	835.68	515.799	392.507	547.168	754.722
KRT3	0	0	1.40303	8.02066	0	0	20.6321	0	17.2699	0	0	0	0	0	0	1.29289	0.799933	0	0	5.36687	0	0	0	0	0	0	0	0	4.74476	0	0	2.14415	0	0	0	0	4.24328	0	0	0	0.937494	0	1.37385	0	0.866888	0	0	0	0
PJA1	81.1926	123.293	328.309	36.895	154.856	160.04	289.675	134.788	169.409	295.398	122.324	94.6134	162.888	129.448	268.634	255.992	204.783	393.29	142.58	40.2516	94.4681	822.588	273.531	205.326	212.028	86.4426	112.93	311.103	164.169	292.353	203.807	146.874	2.45838	311.987	302.472	88.6094	133.663	69.6543	274.929	39.6438	135.937	155.006	93.422	72.8799	233.193	201.417	280.594	49.7425	490.885
AP3D1	3089.87	2254.06	1935.48	2056.5	2398.53	2433.81	1954.27	2504.8	2328.97	2752.75	2413.04	3029.78	4423.5	2548.22	1295.93	3238.68	3265.33	3305.22	2599.03	4576.6	4339.98	2961.58	2739.07	2923.14	3599.58	2793.57	2962.31	4135.42	2245.22	2862.49	2828.97	2784.18	3377.82	2819.77	3229.52	2944.56	2255.3	3550.32	3953.19	6827.74	3180.92	2874.44	2827.39	3199.55	2344.06	2966.91	3033.01	2618.74	2010.84
TBCD	1322.6	1903.15	1346.91	4727.38	1304.1	3985.89	4501.93	2447.15	2499.2	3488.27	1609.78	819.266	930.662	2145.4	2786.38	4283.34	1901.44	2812.73	2805.77	11533.4	1753.77	1525.62	5259.83	2885.56	2437.97	1157.49	2187.81	2848.03	3878.37	2098.95	1840.13	3192.64	12881.9	1941.45	1432.02	1940.32	2659.48	5458.65	1999.02	4245.49	3312.17	1456.9	4508.99	5298.73	2652.68	1732.83	1590.3	1904.72	2666.75
PTGS2	29.5936	31.6137	4380.26	16.0413	31.3193	237.543	603.283	8.98585	155.429	33.7031	34.2507	19.3527	558.221	20.8203	240.844	86.6235	3.19973	24.5806	15.2764	13.4172	36.6758	261.851	0	6.41642	5.5981	159.532	131.471	118.71	427.978	21.4178	414.323	1.07207	0	24.7027	45.6859	27.2644	11.669	56.3381	32.5574	54.0597	58.1246	4.0157	2.74771	1.19475	37.2762	15.9855	193.009	31.0891	299.576
CYP2C19	3.79405	107.487	7.71667	1.60413	9.56978	9.05885	0	35.1946	1.64475	2.97381	49.7451	30.1042	0	31.6831	1.85265	1.29289	0	8.7788	5.09214	1.34172	0	4.54828	5.01892	1.83326	0	1.40557	32.8678	1.02337	1.89791	2.14178	26.0001	11.7928	9.83353	4.57458	0	24.9924	13.7907	14.3406	38.3454	9.00994	4.68747	0	0	5.97376	0	17.0512	12.9754	18.6534	0
MUTYH	626.777	868.587	571.033	611.174	753.402	633.113	880.578	1230.31	742.604	680.01	561.875	961.186	567.026	789.361	475.204	711.088	1040.71	961.279	919.64	2051.49	1023.59	443.132	781.696	1262.2	457.644	1603.76	432.338	959.917	496.302	1074.1	644.13	1269.34	1062.02	1225.07	916.87	1365.49	993.989	827.657	619.314	1684.86	490.309	719.614	1530.47	986.866	942.307	706.559	622.01	508.825	364.747
CDCP2	0	0	2.10455	0	4.3499	0	0	0.74882	1.64475	11.8952	0.815493	0	0.880474	0	0	5.17155	0	3.51152	3.05528	4.02516	1.11139	0	0	0	1.39952	3.51393	0.842763	1.02337	5.69372	3.21267	0.838711	4.2883	0	0.914916	2.36307	3.40805	3.18246	2.04866	0	0	0	0	0	0	1.73378	1.0657	2.43289	0	1.05114
TAF11	311.871	418.091	373.206	153.997	403.671	269.752	311.132	202.93	379.115	388.577	313.965	378.453	291.437	618.273	371.456	389.159	295.175	267.753	294.326	220.042	378.984	381.405	362.617	385.902	476.538	807.5	343.848	326.453	341.623	307.346	404.259	352.712	312.215	528.822	520.662	341.941	356.436	371.831	506.448	843.331	310.31	384.704	686.927	335.725	390.966	417.754	299.246	258.039	317.446
DARS1	1030.46	508.19	1186.26	1496.65	662.924	1566.17	576.874	721.114	1830.61	723.626	880.733	494.57	865.506	1170.46	970.787	792.54	1425.48	982.348	685.402	1027.76	1030.26	788.801	670.026	1046.79	1692.72	1117.43	1038.28	816.645	1056.18	958.447	1132.26	540.325	3591.7	1771.28	885.362	1232.58	974.894	1696.29	850.833	910.004	942.181	1496.25	1383.47	3782.59	678.773	1097.67	1015.33	447.683	2101.24
TMBIM6	8501.7	4513.65	5899.74	9034.47	13188	8788.09	3984.47	15310.4	6516.5	4177.21	10968.4	9080.73	9419.32	7021.88	5225.39	5728.79	7563.37	6769.33	6820.41	4359.24	4537.8	13119.2	9986.39	8063.61	6442.01	7036.29	10272.4	3851.95	6466.17	7029.32	8127.11	8466.17	5661.66	7089.69	6240.86	10959.2	4379.07	7648.66	10328.6	2176.8	7512.14	8829.72	3855.03	7120.73	8430.48	8626.84	12127.2	11008.6	3990.15
KRBA1	68.2929	35.5654	12.6273	121.914	55.6787	36.2354	208.797	17.2229	244.245	307.293	24.4648	10.7515	31.6971	72.4185	288.087	222.377	232.781	19.3134	100.824	12.0755	22.2278	41.5842	15.0568	37.5819	147.65	40.0588	7.58487	55.2617	215.412	37.4812	96.4518	25.7298	118.002	10.0641	27.5691	17.0403	183.522	26.6325	52.8153	12.6139	27.1873	9.63768	125.021	54.9586	75.4192	6.3942	39.7372	81.8679	569.721
ST20-MTHFS	5.31167	0	4.20909	139.559	6.08986	0	0	0	0	0	21.2028	12.9018	0	0	0	0	0	0	0	0	0	9.09655	84.0669	0	0	0	5.89934	0	0	0	0	13.937	120.461	4.57458	0	0	0	0	6.51148	0	0	0	0	125.449	0	11.7227	0	55.9603	0
EMP1	4693.24	306.653	3398.14	271.098	1857.41	407.648	4246.09	1250.53	522.208	1534.48	1401.83	1268.68	1317.19	1724.46	800.344	2257.38	545.554	827.841	1117.22	187.841	281.181	2308.58	293.607	166.827	393.266	361.232	737.418	516.799	801.865	270.935	566.969	596.073	152.42	1230.56	255.999	2269.76	165.488	424.072	1577.22	93.7034	292.498	1163.75	311.865	185.187	821.81	1006.02	3916.15	784.481	340.571
ADH1C	430.245	66.3888	9.1197	24.062	3970.59	164.066	0	120.56	0	266.651	673.597	7203.52	808.276	19.0098	1496.01	12.9289	385.568	91.2995	3544.13	389.098	127.81	315.131	250.946	448.233	45.4845	100.498	37.0816	66.5187	55.0393	1397.51	418.517	3904.49	7.37515	480.331	4009.34	406.694	583.451	3.07299	3219.56	16.2179	115.312	79.5109	1655.49	56.1534	5056.56	117.227	302.49	47.6699	21.0229
PASD1	0	0	1.40303	0	0	0	0	0	0	0	0	0	0	0	0	0	2.3998	0	0	0	1.11139	0	0	0	0	0	0	0	0	0	0	0	0	0	0	0	0	0	0	0	0	0.80314	0	0	0.866888	0	0	0	0
KCNH8	33.3876	6.32274	129.079	0	80.0381	116.758	14.8551	304.77	3.2895	69.3888	33.4352	96.7637	6.16332	154.794	20.3791	24.5649	68.7942	127.293	141.561	57.6939	449.001	90.3158	27.604	159.494	88.17	42.8699	48.0375	189.323	52.1924	169.201	135.871	52.5316	2.45838	348.583	151.236	177.219	106.082	2.04866	124.442	940.638	71.2495	108.424	516.569	28.6741	82.3543	148.132	77.8526	43.5247	22.074
PBK	69.8105	29.2427	218.873	48.1239	48.7189	163.059	38.7884	410.354	174.343	35.6857	138.634	36.5552	98.6131	66.9871	19.4528	73.6946	157.587	86.0323	42.774	95.262	138.924	128.651	262.238	117.329	226.723	101.904	202.263	52.1916	74.0183	72.8205	272.581	43.955	0	135.408	43.3229	194.259	123.055	187.452	439.886	86.4955	203.436	132.518	43.9633	8.36327	186.381	318.644	130.565	127.465	4.20458
DSC3	69.8105	218.925	8.41818	609.57	45.2389	120.785	198.893	35.1946	119.244	141.751	142.711	70.96	9.68522	1862.06	124.127	187.469	247.179	435.429	116.101	250.901	40.01	16.8936	343.796	133.828	38.4869	436.43	55.6224	39.9112	320.746	184.193	78.0002	187.613	1735.62	22.8729	1276.06	148.818	67.8925	319.59	37.6219	198.219	110.624	894.698	233.555	456.395	724.718	102.307	35.6824	290.165	66.2221
PSMB9	1535.83	8700.09	619.438	2160.77	1052.68	4052.32	2388.37	843.172	6203.99	663.159	6554.93	494.57	613.691	774.878	1697.03	2469.42	1093.51	2231.57	1318.86	2759.91	1342.56	1022.71	4468.09	1676.52	1922.95	2099.92	1557.43	973.22	2171.2	1052.69	1149.87	2060.53	9.83353	1245.2	461.586	887.23	2760.26	5527.28	344.385	1025.33	1782.18	497.144	1268.07	9050.25	1005.59	1472.8	1104.53	4914.15	1296.06
TNFRSF8	6.82929	25.291	10.5227	12.8331	15.6596	30.1962	349.095	1.49764	120.889	39.6508	13.0479	0	10.5657	1.81046	23.1581	43.9582	3.19973	7.90092	31.5713	5.36687	7.77972	9.74631	17.5662	11.9162	26.591	7.73064	16.0125	15.3505	25.6217	7.49623	9.22583	4.2883	0	3.65967	8.66458	3.40805	112.447	6.14597	6.51148	10.8119	4.68747	0.80314	0	8.36327	13.0033	2.1314	2.43289	27.9802	43.0969
LRCH2	36.4229	7.90343	0.701515	0	38.2791	13.085	18.1563	8.23703	8.22375	71.3714	0.815493	4.30061	22.0119	21.7255	114.864	20.6862	5.59953	7.02304	27.4976	0	7.77972	24.0409	5.01892	1.83326	9.79667	26.7058	0.842763	36.8411	63.5798	2.14178	5.87098	4.2883	0	4.57458	7.87689	4.54407	5.3041	0	2.89399	0	5.62496	3.21256	2.74771	0	11.2695	5.3285	5.67675	11.3993	127.189
UBAP1L	107.751	184.15	142.408	343.284	106.138	141.922	343.318	144.522	182.567	328.11	124.77	165.573	68.677	162.036	134.317	227.548	97.5918	79.8871	302.473	476.31	161.151	64.9754	318.701	170.494	144.851	124.393	124.729	110.523	169.863	208.824	98.9679	157.595	877.643	98.811	56.7136	102.242	382.956	219.206	150.487	191.011	90.9369	88.3454	406.661	406.216	136.101	42.628	102.181	215.551	228.098
ENPP1	207.155	324.831	119.258	46.5198	168.776	39.255	41.2642	74.882	16.4475	186.359	87.2578	242.984	120.625	52.5034	55.5794	135.753	74.3938	163.286	171.096	135.514	201.161	90.3158	65.2459	81.5802	164.444	106.121	85.9619	30.701	68.3246	56.7572	80.5163	278.739	118.002	188.473	105.55	24.9924	41.372	18.4379	40.5159	36.0398	70.312	114.849	317.36	278.377	399.635	120.424	50.2798	3.10891	88.2962
DLX5	8.3469	0	2.80606	0	0.86998	0	27.2344	5.24174	0.822375	85.2491	2.44648	19.3527	0.880474	3.62092	0	115.067	17.5985	1.75576	9.16585	0	0	4.54828	0	0	3.49881	3.51393	0	14.3271	5.69372	0	0	0	34.4174	1.82983	0	0	0	856.339	0	0	0	1.60628	2.74771	4.77901	19.0715	0	8.10964	3.10891	10.5114
ID4	120.651	56.9047	87.6894	120.31	136.587	170.105	1057.19	62.1521	24.6712	849.517	34.2507	15.0521	90.6889	128.543	725.312	292.193	55.9953	64.9631	314.694	36.2264	61.1264	238.46	20.0757	139.328	80.4726	87.1454	11.7987	257.888	579.81	9.63801	894.066	90.0542	71.2931	19.2132	74.0427	638.442	95.4739	156.722	27.4929	5.40597	104.062	53.0073	71.4404	32.2583	135.235	13.8541	913.146	96.3762	207.076
BOLA1	192.738	69.5502	282.711	444.344	239.244	262.707	207.146	304.021	248.357	332.075	298.47	189.227	122.386	326.788	775.333	274.092	326.373	237.028	318.768	135.514	490.123	163.738	616.072	494.065	190.335	262.842	429.809	196.486	353.01	378.024	177.807	373.082	297.464	215.92	171.716	396.47	392.504	259.155	416.011	353.19	489.372	197.572	357.202	172.044	373.629	264.294	197.064	144.046	1104.75
PRKCD	2593.61	721.583	2046.32	760.358	3579.97	1030.7	1259.38	2383.5	3893.94	1041.82	1160.45	3851.19	1267	1284.52	328.845	1339.43	2506.99	1606.52	2126.48	741.97	3241.92	1669.22	631.129	1379.53	1404.42	1072.45	1274.26	1295.58	892.965	1142.64	1530.65	2474.35	1450.45	1572.74	1406.02	2043.7	1580.62	811.268	1575.78	2639.91	1059.37	1747.63	1901.41	1062.14	2125.61	1609.21	2282.05	151.3	371.054
VN1R2	0	0	0	0	0	1.00654	0	0	0	0	0	0	0	0	0	0	0	0	0	0	0	0	0	0	0	0	0	0	0	0	0	0	0	0	0	0	0	0	0	0	0	0	1.37385	0	0	0	0	0	0
TMEM107	95.61	86.1473	105.929	136.351	85.258	152.994	318.56	74.1332	386.516	71.3714	182.67	66.6594	85.406	50.6929	201.012	214.619	107.991	49.1613	73.3268	136.855	106.693	107.859	32.623	52.248	80.4726	111.743	209.005	63.4486	110.079	111.373	130	85.7659	44.2509	95.1513	59.0766	221.523	118.812	57.3624	133.847	106.317	153.749	48.1884	78.3096	105.138	75.4192	160.921	101.371	263.221	80.9382
SNRK	293.659	131.987	218.873	240.62	399.321	180.17	745.232	268.078	219.574	384.612	231.6	503.171	316.971	143.026	602.11	720.139	177.585	136.071	256.644	139.539	170.043	363.212	183.19	153.078	228.122	172.885	150.012	247.654	375.785	133.861	238.194	229.424	0	223.24	166.99	172.675	298.091	215.109	239.478	156.773	179.061	267.446	114.03	125.449	212.388	204.614	364.934	218.66	484.578
CTF1	30.3524	11.8551	8.41818	96.2479	52.1988	11.0719	23.9332	86.8632	69.9018	167.524	13.0479	17.2024	12.3266	28.9674	457.604	78.8662	39.9967	12.2903	31.5713	13.4172	14.4481	31.8379	0	9.16632	73.475	29.517	6.74211	60.3785	85.4058	7.49623	7.5484	21.4415	59.0012	13.7237	11.8153	15.9042	11.669	0	3.61749	14.4159	11.2499	4.0157	23.3555	7.16852	19.0715	50.0879	12.1645	43.5247	636.994
SAA1	25.0407	17501.3	16.1348	40.1033	19.1396	3609.45	1452.5	68.1427	1255.77	34.6944	755.962	2.1503	1333.04	9.95754	1823.01	205.569	23.1981	42.1382	4490.25	418.616	190.048	7.14729	653.714	185.16	334.486	94.876	1729.35	38.8879	5.69372	338.401	1018.2	325.911	0	53.0652	41.7475	47.7127	4.24328	2839.44	21.7049	1173.09	230.623	0	642.963	280.767	156.04	223.797	205.174	568.93	3.15343
GOT1L1	0	0	0	0	0	0	0	0	0	0	0	8.60121	0	0	0	0	0.799933	0	0	0	0	0	0	0	0	0	0	0	0	0	0	0	0	0	0	0	0	0	0	0	0	0	8.24312	0	0	0	0	0	0
SFXN5	852.902	686.017	644.692	256.661	502.848	821.335	656.101	274.817	712.176	689.923	483.587	363.401	289.676	499.687	402.025	696.867	1067.11	803.26	628.37	567.547	1283.65	471.721	854.471	462.899	803.327	497.572	568.023	322.36	708.868	408.009	331.291	1017.4	2679.64	392.499	901.904	603.225	283.239	638.157	249.607	738.815	1083.74	669.819	1136.18	1904.44	883.359	464.645	258.698	444.574	343.724
POLR2I	983.417	2327.56	1229.76	4169.14	568.967	1861.09	911.939	2270.42	1449.02	1012.09	1524.97	363.401	612.81	2527.4	3445.92	907.607	1985.43	1712.74	1099.9	2710.27	1293.66	1040.26	3047.74	1759.93	1635.34	1476.55	1439.44	910.795	1987.11	1302.2	901.615	1448.37	2628.01	767.615	1740.79	1538.17	1208.27	2612.04	791.506	1036.14	2684.04	1041.67	1812.11	2378.75	1306.4	1388.61	832.86	3078.86	3066.19
SPO11	0	0	0	0	0	0	0	0	1.64475	0	0	0	0	0	0	0	0	0	0	0	0	0	0	0	0	0	0	0	0	0	0	0	0	0	0	0	0	0	0	0	0	0	0	0	0	0	0	0	0
FAM133B	326.288	374.622	521.226	1098.83	432.38	581.779	193.117	473.255	562.504	661.176	373.496	1012.79	544.133	397.396	460.383	519.741	416.765	513.56	1086.66	833.207	575.7	428.838	894.622	462.899	461.843	446.971	547.796	557.734	1738.48	514.027	451.227	539.253	4479.17	656.91	358.398	548.696	508.133	617.67	458.697	625.29	601.871	497.947	1218.61	1149.35	439.512	386.849	456.573	472.554	664.324
BARX1	5.31167	3.95171	26.6576	72.1859	3.47992	0	34.6619	11.9811	29.6055	131.839	2.44648	0	1.76095	5460.35	27695.2	32.3222	103.191	4.3894	74.3452	1.34172	298.964	9.74631	0	26.5823	173.541	1.40557	0	1000.85	6.64267	1.07089	2.51613	1.07207	39.3341	59.4696	17.3292	10.2242	20.1556	652.497	0	14.4159	5.62496	2527.48	0	1.19475	5.20133	33.0367	9.73157	1261.18	48175
DDHD2	229.16	77.4536	310.771	134.747	237.504	141.922	280.597	242.618	227.798	339.014	164.73	232.233	198.987	41.6406	251.96	351.666	176.785	192.256	213.87	75.1362	194.493	376.857	97.8689	441.817	163.045	262.842	131.471	283.472	222.055	178.839	234.839	224.063	103.252	152.791	266.239	139.73	311.881	103.457	241.648	218.041	179.999	155.809	306.369	130.228	500.194	300.527	296.002	38.3432	310.088
MOSPD3	711.763	714.47	960.374	1286.51	760.362	2033.21	598.331	742.081	1027.97	1041.82	994.086	445.113	700.858	745.91	926.324	673.595	940.721	1387.05	719.01	1822.05	1605.96	950.59	785.461	768.137	691.365	832.098	895.015	1048.95	864.496	1029.13	737.227	1567.37	1165.27	704.486	1273.69	1143.97	668.317	656.594	389.965	915.41	987.181	621.631	1935.76	2362.03	1446.84	584.004	781.77	452.864	985.974
TAP2	1881.09	2772.52	1182.75	571.071	1581.62	2489.17	1379.05	1248.28	2396.4	1001.18	1896.84	1227.82	1703.72	812.897	347.371	1459.67	1019.11	924.408	1225.17	684.276	825.762	1818.66	468.014	1273.2	1087.43	1446.33	727.305	836.089	1622.71	626.471	1426.65	1027.05	2.45838	994.514	863.307	443.047	1748.23	801.025	1188.71	2441.69	1162.49	972.603	636.094	1599.77	619.825	1665.69	1858.73	502.607	773.643
GET1	222.331	106.696	353.564	128.331	173.996	111.726	195.592	175.973	198.192	133.821	192.456	163.423	206.031	191.004	462.236	244.356	79.1934	139.583	155.819	111.363	101.136	116.306	46.425	182.41	132.955	264.95	107.031	181.136	89.2016	148.854	208	143.658	4.91677	197.622	178.805	65.889	136.846	151.601	362.472	68.4756	85.3119	172.675	163.489	0	183.78	247.242	236.802	146.119	380.514
BDH1	2243.8	1683.43	2937.95	1599.32	2736.96	1800.7	222.001	2507.8	187.501	1173.66	2413.04	3681.32	1495.05	1439.32	235.286	381.402	2467.79	1217.62	2934.09	2529.14	4365.54	803.096	1444.19	2266.83	2046.8	1276.96	3280.04	1951.56	745.877	4176.47	1849.36	2455.05	2878.77	1320.22	1328.83	2562.86	1049.15	1765.94	1797.89	3492.25	2277.17	2052.83	3137.88	3011.97	3470.15	2255.02	1335.66	780.336	207.076
RNF126	2659.63	3341.57	2521.25	4457.88	1708.64	2659.27	1421.96	2443.4	2587.19	1732.74	2704.99	1872.91	2423.95	4450.12	785.523	1507.51	3238.13	2804.83	2321	4882.51	4277.74	1951.21	3814.38	3690.36	2903.31	2844.17	3453.64	2148.04	1938.71	2546.58	2182.33	2321.04	6925.27	2116.2	2756.12	2573.08	3443.42	2977.72	1917.27	8417.09	3914.97	2337.94	3416.77	2730.01	1642.75	2634.41	2697.27	2530.65	1906.78
C9orf47	3.03524	3.16137	0.701515	94.6438	1.73996	1.00654	5.77699	0.74882	1.64475	19.8254	0	0	0	0.905231	40.7582	11.636	0	0	5.09214	1.34172	2.22278	1.94926	0	0	2.09929	0.702785	0	1.02337	2.84686	0	4.19356	0	86.0434	0	0.787689	1.13602	15.9123	3.07299	0.723497	0	0	0.80314	1.37385	0	2.60066	0	0.810964	0	13.6649
BICDL1	676.858	697.082	753.427	478.031	434.99	491.191	482.791	1354.62	1719.59	391.551	446.075	660.143	317.851	474.341	100.043	183.59	486.359	879.636	676.236	186.499	898.003	856.376	304.899	597.644	841.814	800.472	429.809	925.122	488.711	346.968	308.646	391.307	204.046	278.135	813.682	794.076	1261.32	353.393	1185.09	3072.39	346.873	795.912	343.463	330.946	284.339	755.581	805.287	172.026	88.2962
CDK5	408.239	1040.88	753.427	558.238	325.372	1261.19	476.189	370.666	520.563	427.237	617.328	240.834	469.293	524.129	501.141	509.398	494.359	903.339	357.468	929.811	787.975	669.896	643.676	441.817	587.8	547.47	949.794	423.673	549.444	385.521	515.808	519.956	174.545	436.415	548.231	922.446	425.389	470.167	498.49	446.893	492.184	395.948	706.161	651.14	496.727	689.508	394.94	857.022	318.497
SLC17A3	0	0	0	0	0.86998	0	0	0	0	0.991269	0	0	0	0.905231	0	0	0	0	0	0	0	0.649754	0	0	0	0	0	0	0	0	0	0	0	0	0	0	0	2.04866	0	0	0	0	0	7.16852	0	0	0	0	0
SLC17A2	0	0	0.701515	0	0	0	0	0	0	0	0	0	0	0	0	0	0	0	0	0	0	0	0	0	0	0	0	0	1.89791	0	0	0	0	0	0	0	0	0	0	0	0	0	0	0	0	0	0	0	0
NKX6-3	0.758809	0	0	0	2.60994	0	25.5838	0	0	0.991269	0	0	0	0	34.274	12.9289	0	5.26728	2.03686	9.39203	0	1.29951	81.5574	8.24969	0	21.7863	0	0	17.0812	0	0	5.36037	0	0	0	2.27203	11.669	0	0.723497	0	10.3124	0	0	1.19475	1.73378	0	0	0	1.05114
PLPP1	1447.81	675.743	112.944	1506.28	2555.13	392.55	997.769	496.468	548.524	2320.56	812.231	1229.97	595.201	730.521	5212.42	1626.45	558.353	626.806	1596.9	466.918	425.662	599.723	503.147	396.902	764.14	876.373	557.067	1107.28	1755.56	556.863	484.775	1282.2	376.133	371.456	364.7	720.235	856.082	396.415	470.997	82.8915	625.308	488.309	188.218	507.77	1600.27	346.353	545.779	729.557	4313.9
COQ2	352.088	180.988	260.262	107.477	355.822	139.909	412.642	439.558	83.8822	116.97	473.801	184.926	234.206	245.318	314.95	157.732	339.972	330.083	226.091	193.207	133.367	274.846	432.882	261.24	206.43	260.031	438.237	157.598	133.802	225.958	354.775	254.082	7.37515	462.948	275.691	447.591	97.5955	390.269	563.604	122.535	182.811	458.593	94.7959	72.8799	384.031	290.936	251.399	536.805	271.195
TRIM64B	0	0	0	0	0	0	0	0	0	0	0	0	0	0	0	0	0	0	0	0	0	0	0	0	0	0	0	0	0	0	0	0	9.83353	0	0	0	0	0	0	0	0	0	0	0	0	0	0	0	0
DCHS1	958.376	588.805	451.776	555.03	381.921	255.661	1398.03	375.159	400.496	2728.96	237.308	96.7637	542.372	232.644	953.187	1931.57	341.571	400.313	745.489	233.459	621.267	320.329	308.663	241.074	377.872	619.154	102.817	578.201	1443.36	163.846	427.743	218.703	1025.15	372.371	538.779	316.949	419.024	253.009	309.657	594.656	476.247	705.157	594.879	494.628	458.584	69.2705	451.707	337.835	2171.67
AOC2	6.07048	5.5324	26.6576	16.0413	7.82982	5.03269	38.7884	11.2323	23.8489	15.8603	1.63099	2.1503	7.92427	14.4837	14.8212	29.7364	3.19973	9.65668	17.3133	9.39203	16.6708	5.19803	1.25473	4.58316	20.2931	18.9752	5.05658	16.3738	16.1322	2.14178	4.19356	2.14415	0	13.7237	7.87689	4.54407	38.1895	12.2919	9.40547	43.2477	3.74997	16.8659	28.8509	3.58426	16.4709	9.5913	15.4083	16.5808	25.2275
CNTNAP5	0	0	0	27.2702	0.86998	0	0	0	0	0	0	2.1503	0	0	1.85265	11.636	0	0	0	1.34172	0	0	0	0	4.19857	0	0	1.02337	0.948953	0	0	0	0	0	0	0	0	0	0	0	0	0	0	0	0	0	0	0	5.25572
PYGB	4291.83	987.928	5461.3	1292.93	11150.5	8405.6	799.7	5023.84	538.655	1945.86	3885.01	8521.65	10766.4	3723.21	2719.69	2364.69	11408.6	6581.47	6833.65	15219.1	7137.34	11242.7	3523.28	3655.53	689.266	12214.4	3684.56	15701.5	3160.96	7067.88	3524.27	13727.9	4319.38	2851.79	10458.9	3551.19	2133.31	746.735	8744.19	26409.9	5624.96	10665.7	13260.4	6979.74	7860.07	19381.9	4154.57	1281.91	6480.31
NKX2-4	0	0	0	0	0	0	0	0	0	0	0	0	0	0	0	1.29289	0	0	0	0	0	0	0	0	0	0	0	0	0	0	0	0	0	0	0	0	0	0	0	0	0	0	0	0	0	0	0	0	0
PNMT	6.82929	10.2745	0.701515	0	237.504	8.05231	0	53.1663	3.2895	17.8428	16.3099	0	4.40237	6.33662	2.77897	19.3933	11.999	6.14516	14.258	50.9853	21.1164	11.6956	5.01892	0	2.09929	16.1641	10.9559	3.0701	15.1832	32.1267	10.0645	31.0901	44.2509	8.23425	9.45226	0	26.5205	27.6569	5.06448	16.2179	14.0624	3.21256	60.4496	125.449	7.80199	19.1826	3.24386	4.14521	26.2786
RASA3	549.378	176.246	1447.23	68.9777	222.715	256.667	1333.66	1386.07	395.562	814.823	155.759	62.3588	253.577	758.583	688.259	989.059	296.775	242.295	462.366	93.9203	585.702	1005.17	106.652	274.073	157.446	159.532	127.257	1027.46	704.123	457.27	96.4518	481.361	236.005	100.641	144.147	487.351	851.839	217.158	89.7137	527.983	195.936	215.242	92.0482	198.329	273.937	211.009	273.295	127.465	627.534
RIMBP3B	0	0	2.10455	0	0	0	0	5.24174	13.158	12.8865	2.44648	0	9.68522	0	0	20.6862	0	0	0	0	2.22278	11.6956	0	5.49979	2.79905	9.13621	1.68553	0	2.84686	1.07089	0	3.21622	0	0	1.57538	2.27203	0	0	1.44699	0	0	0	0	0	7.80199	3.1971	0	2.07261	0
LGALS14	0	0	1.40303	0	0	4.02615	0	0	0	0	0	0	0	40.7354	0	0	0	2.63364	0	0	0	0	0	0.916632	0.699762	0.702785	0	0	0	0	0	7.50452	0	0	0	0	0	2.04866	0	0	0	0.80314	0	0	0	0	0	0	0
MRPL34	1104.07	1643.91	1405.13	1692.36	1111.83	930.041	973.835	864.888	778.789	913.95	1047.91	1152.56	952.673	1209.39	2085.15	1303.23	1147.1	1655.68	1495.05	1127.04	1276.99	600.373	1060.25	1508.78	1461.1	1100.56	1822.9	1280.23	1280.14	1065.54	868.905	1134.25	248.297	1130.84	1259.51	1186	1467.12	1994.37	1410.1	1156.88	713.433	1449.67	1129.31	375.152	1263.92	1529.28	1046.95	985.524	2338.8
ZNF766	149.485	297.959	232.903	348.097	247.074	230.497	61.8963	272.571	257.403	258.721	298.47	303.193	161.127	290.579	287.16	239.184	361.57	384.511	341.173	391.782	215.61	226.114	307.409	232.824	347.782	280.411	200.578	315.196	353.959	382.308	218.065	301.253	720.306	211.346	350.521	251.06	402.051	307.299	251.054	380.22	391.872	407.995	289.883	414.579	343.288	242.98	205.985	398.977	225.996
NIPA1	308.835	165.972	518.42	85.019	343.642	156.013	159.28	233.632	261.515	142.743	289.5	477.367	545.894	179.236	237.139	212.034	271.177	177.332	213.87	135.514	242.283	452.878	168.134	374.902	162.345	180.616	334.577	154.528	186.944	218.462	428.582	197.262	59.0012	133.578	127.606	178.355	285.361	90.1409	322.68	77.4855	199.686	489.112	232.181	26.2846	283.472	152.395	456.573	327.472	115.626
GABRP	27.3171	38.7268	0	0	17.3996	27.1765	0	1.49764	1.64475	287.468	180.224	12.9018	0	0	4434.31	16.8075	7.99933	9.65668	33.6081	0	1.11139	113.707	12.5473	32.9987	2.79905	2.81114	18.5408	362.271	4.74476	257.014	8.38711	8.57659	0	0	3.15075	53.3928	3.18246	23.5596	329.915	32.4358	0	0	13.7385	1.19475	325.083	20.2483	1257.81	46.6336	1.05114
GALC	181.355	131.987	41.3894	107.477	394.101	174.131	799.7	214.911	151.317	228.983	651.579	554.778	1298.7	86.9022	314.95	283.142	240.78	241.417	139.525	24.1509	110.028	292.389	161.86	197.076	207.13	342.256	902.6	83.9159	189.791	467.979	214.71	197.262	41.7925	139.067	148.085	259.012	101.839	159.795	312.551	111.723	88.1244	59.4324	277.518	154.123	373.629	11.7227	223.826	375.142	139.802
CDC42BPA	675.34	204.699	1200.29	275.911	799.511	416.707	381.281	1557.55	87.1717	815.814	428.949	1038.6	615.452	443.563	504.846	536.548	287.976	290.578	636.518	242.851	428.996	1090.29	195.738	362.986	253.314	341.554	482.061	500.426	607.33	417.647	390.84	630.38	924.352	445.564	248.91	642.986	237.624	277.593	363.196	463.111	570.934	409.602	476.727	399.047	517.532	537.113	596.059	281.874	812.535
MARCHF2	510.679	443.382	432.835	699.401	712.513	309.007	905.337	189.452	467.931	1165.73	486.034	675.195	311.688	577.537	1499.72	908.9	338.372	503.903	692.531	469.601	421.217	578.281	191.974	346.487	491.233	375.287	650.613	801.295	869.241	380.166	277.613	561.767	331.882	175.664	499.395	427.143	454.031	238.669	415.287	506.359	220.311	230.501	402.539	508.965	510.597	424.149	417.647	435.247	2765.56
MED24	1912.96	1424.2	1243.79	684.964	8377.9	2272.76	1387.3	1413.02	3042.79	1926.04	1508.66	1752.5	1442.22	1791.45	793.859	1949.67	1731.06	2679.29	1564.31	3293.92	2073.85	1267.67	1020.1	1905.68	1950.94	2166.69	1147	1859.45	1096.04	2212.46	2364.33	2125.92	1534.03	2305.59	2127.55	1487.05	1563.65	1409.48	2415.76	1973.18	1794.36	1676.15	4048.75	3670.28	3057.51	1771.19	1652.75	996.923	1216.17
PLAUR	2287.05	2917.95	10944.3	2188.04	2146.24	1213.89	12071.4	1453.46	3250.85	2507.91	2542.71	1438.55	1227.38	892.558	699.374	2344.01	908.724	1536.29	1406.45	1214.26	693.507	6634.64	1870.8	1557.36	1156.71	1035.2	1637.49	2377.28	2599.18	763.545	1673.23	1061.35	2950.06	1249.78	1692.74	1559.75	1219.94	1206.66	1036.05	2486.74	1262.8	1206.32	1112.82	1744.34	734.254	1269.25	4829.29	3677.84	241.763
TPP1	2230.14	2533.84	2493.19	1668.3	2709.12	2735.77	4851.85	1314.18	6153.83	3193.87	2183.89	2580.36	3299.14	1174.99	2531.64	2406.06	1435.88	2479.13	2028.71	4184.82	1708.21	2379.4	1079.07	1242.95	1648.64	3280.6	1849.02	2885.89	2318.29	1653.45	1476.13	1946.89	1642.2	1459.29	1724.25	1175.78	2167.26	1233.29	1465.81	1144.26	1757.8	2088.16	1946.75	2966.57	2013.78	1729.63	2240.69	3370.06	2252.6
TRPV6	8.3469	24.5006	5.61212	4.81239	16.5296	9.05885	0	2.99528	32.0726	11.8952	15.4944	10.7515	7.92427	0	316.803	7.75733	2.3998	0.87788	16.2948	189.182	0	2.59902	1.25473	0.916632	1.39952	1.40557	198.892	2.04673	4.74476	11.7798	1.67742	8.57659	267.964	2.74475	0	1.13602	15.9123	11.2676	0.723497	9.00994	0	0	34.3463	0	4.33444	0	12.9754	339.907	0
HAGH	1022.12	1408.39	621.542	1780.59	1192.74	1162.55	831.886	637.246	566.616	930.801	1164.52	1088.05	728.152	1048.26	1557.15	1031.72	876.727	1353.69	1001.11	1165.95	1259.2	1267.02	1411.57	1096.29	1330.95	486.327	1223.69	1016.2	992.605	766.758	785.873	1819.31	1482.41	705.401	1050.78	978.111	1143.56	948.528	900.031	875.767	1506.55	864.982	1046.88	1891.29	996.054	914.371	882.329	1128.53	1976.15
B9D1	213.984	557.982	227.291	338.472	172.256	446.903	148.551	192.447	117.6	278.547	613.251	133.319	273.828	158.415	525.226	505.519	178.385	215.959	163.967	291.153	275.625	98.1128	681.318	144.828	220.425	241.758	541.054	105.407	278.992	421.931	343.872	201.55	228.63	313.816	160.688	435.095	431.754	705.762	434.098	391.032	229.686	212.029	379.184	164.876	143.036	503.01	229.503	555.458	546.595
LYPLA1	247.372	287.685	1681.53	139.559	420.2	422.746	742.756	689.664	385.694	299.363	380.02	756.907	1214.17	1237.45	484.467	396.917	711.141	367.832	288.215	104.654	186.713	963.585	191.974	402.401	284.103	466.649	381.772	403.206	243.881	381.237	770.776	322.694	9.83353	628.548	945.226	301.045	287.482	373.88	435.545	203.625	353.435	2008.65	230.807	117.086	633.695	656.471	918.822	394.831	229.15
SLC37A2	130.515	219.715	85.5849	543.801	1774.76	98.6408	928.445	75.6309	1214.65	312.25	92.1507	412.858	74.8403	133.069	187.117	232.72	65.5945	71.1083	969.543	116.729	80.02	127.352	94.1047	92.5798	120.359	153.207	54.7796	93.1262	161.322	61.0408	67.0969	176.892	157.337	81.4276	62.2274	105.65	3609.97	57.3624	156.275	106.317	86.2494	75.4952	63.1973	164.876	199.384	42.628	108.669	204.152	98.8076
ABHD12B	0	6.32274	0	0	0.86998	0	0	1.49764	0	0	4.07747	4.30061	0	374.766	0	0	0	124.659	13.2396	0	0	0	0	0	0	9.83899	0	0	2.84686	1.07089	144.258	0	0	9.14916	6.30151	0	0	713.957	50.6448	0	0	0	153.872	39.4268	208.053	8.5256	0	0	1.05114
LOC283710	156.315	15.0165	28.7621	0	107.877	60.3923	289.675	69.6403	368.424	257.73	97.8592	141.92	12.3266	19.0098	29.6424	1076.98	6.39946	29.8479	118.138	60.3773	36.6758	19.4926	11.2926	13.7495	41.286	9.13621	137.37	25.5841	36.0602	83.5294	44.4517	55.7479	0	23.7878	2.36307	42.0326	170.792	13.3163	19.5344	39.6438	19.6874	4.81884	92.0482	161.292	58.0815	34.1024	10.5425	38.3432	8.40916
H2AC15	3.03524	10.2745	4.20909	36.895	4.3499	8.05231	0	5.99056	5.75662	16.8516	0.815493	2.1503	3.5219	15.3889	0	3.87866	10.3991	0.87788	0	6.70859	2.22278	2.59902	32.623	5.49979	2.09929	2.81114	0	4.09346	0.948953	1.07089	0	6.43244	0	10.0641	7.0892	0	16.9731	2.04866	0.723497	0	0	3.21256	0	1.19475	0.866888	4.2628	1.62193	7.25412	0
LINGO2	3.79405	9.48411	2.80606	51.3322	0.86998	6.03923	27.2344	1.49764	3.2895	8.92142	7.33944	6.45091	0	4.52615	0	2.58578	3.19973	0.87788	0	20.1258	4.44556	1.94926	36.3872	2.7499	0.699762	5.62228	6.74211	6.14019	9.48953	5.35445	0	10.7207	145.045	0	2.36307	2.27203	1.06082	15.3649	2.17049	14.4159	0.937494	0	5.49541	16.7265	2.60066	3.1971	1.62193	7.25412	3.15343
MAOB	87.2631	1.58069	2.10455	48.1239	118.317	26.17	57.7699	119.062	74.0137	149.682	16.3099	45.1564	15.8485	20.8203	559.5	87.9164	48.7959	62.3295	155.819	4.02516	2.22278	213.769	13.802	50.4147	16.7943	7.02785	223.332	98.2431	181.25	74.9623	8.38711	21.4415	0	11.8939	30.7199	44.3047	97.5955	8.19463	103.46	0	0	4.81884	10.9908	0	14.7371	77.7961	134.62	4.14521	1751.21
FSHR	0	0	0	12.8331	0	0	0	0	0	0	0	2.1503	0	0	0	0	0	0	0	0	0	0	0	0	0	0	0	0	0.948953	0	0	0	0	0	0	0	0	0	0	5.40597	0	0	0	0	0	0	0	0	0
ARHGEF15	213.984	153.326	75.0621	1228.76	176.606	215.399	1001.9	260.59	255.759	1180.6	51.3761	51.6073	103.896	132.164	381.645	1758.33	93.5922	77.2534	408.39	311.279	146.703	89.0163	234.634	131.078	210.628	133.529	61.5217	336.687	1001.15	47.1192	156.839	136.153	388.425	85.0872	118.153	206.755	217.468	324.712	92.6077	185.605	133.124	90.7548	125.021	550.781	234.927	52.2193	204.363	167.881	581.283
USP46	76.6398	56.1143	82.7788	43.3116	112.227	70.4577	171.659	208.921	149.672	117.961	113.354	154.822	199.868	50.6929	99.1166	120.239	71.994	104.468	73.3268	83.1865	40.01	108.509	58.9723	78.8303	66.4774	85.7398	102.817	97.2197	85.4058	111.373	112.387	57.892	14.7503	120.769	74.8304	111.33	38.1895	64.5327	107.801	118.931	50.6247	85.936	45.3372	43.0111	117.897	79.9275	133.809	86.0131	68.3244
GPAM	91.0571	83.7763	111.541	56.1446	75.6882	81.5296	228.604	85.3655	96.2178	62.4499	55.4535	150.521	171.693	126.732	162.107	130.582	103.191	64.9631	140.543	9.39203	78.9086	87.067	72.7743	98.9962	62.2788	113.148	78.377	57.3084	62.6309	128.507	114.065	75.0452	29.5006	133.578	89.7965	53.3928	49.8586	88.0922	206.197	84.6935	82.4994	155.006	85.1789	31.0636	143.903	92.7159	81.9074	78.759	103.012
DDX54	1739.19	1884.97	3775.55	2334.01	1414.59	4402.6	1544.11	3016.25	2655.45	1933.97	1712.54	1488.01	2389.61	2023.19	1414.5	1563.1	3430.11	3706.41	2252.76	5784.15	2469.51	4520.99	2577.21	3824.19	2286.12	2718.37	2726.34	2148.04	2392.31	2961.01	2467.49	1656.35	3090.19	1266.24	2695.47	2153.89	2585.22	2636.62	2810.79	2189.42	5325.9	3044.7	2488.05	3499.43	1817	1866.04	2553.73	1361.7	2037.12
EID3	15.935	8.69377	7.71667	0	10.4398	14.0915	28.8849	21.7158	11.5132	14.869	8.97042	0	7.0438	9.95754	16.6738	37.4937	6.39946	12.2903	12.2211	5.36687	17.7822	20.1424	0	10.9996	13.9952	7.73064	6.74211	14.3271	7.59162	3.21267	15.0968	3.21622	0	8.23425	11.8153	22.7203	57.2843	0	13.7465	5.40597	4.68747	11.244	4.12156	0	7.80199	11.7227	15.4083	4.14521	32.5855
ZG16B	377.128	1.58069	7.71667	0	747.313	761.95	4.12642	290.542	2.46712	34.6944	1011.21	378.453	163.768	55.2191	1218.12	38.7866	139.988	251.952	390.058	782.222	120.03	168.936	718.96	168.66	130.856	272.681	1395.62	848.37	27.5196	1111.58	501.549	619.659	0	166.515	225.279	142.002	92.2914	518.31	151.934	236.061	659.996	143.762	85.1789	203.108	287.807	293.068	288.703	279.802	0
BCL7C	1579.08	4775.25	1968.45	10760.5	1686.89	6182.16	4964.08	1407.78	3881.61	2645.7	3194.29	744.005	869.909	5956.42	11345.6	2395.72	5844.31	4874.87	3219.25	9803.94	4171.04	2300.13	17115.8	5695.03	3410.64	2999.49	3182.27	3137.64	4446.79	3185.9	2123.62	5522.25	18907.4	2071.37	3368.94	3793.16	3607.85	6986.94	1852.15	2811.1	8131.82	1811.08	8563.23	13056.3	3484.89	2767.62	1053.44	10139.2	10703.8
WDR11	276.207	401.494	396.356	78.6024	382.791	250.628	892.958	665.701	300.989	392.542	445.259	632.189	593.44	480.678	368.677	411.138	240.78	345.885	367.653	195.891	367.87	461.325	204.521	311.655	330.288	182.021	258.728	342.827	383.377	416.576	356.452	308.757	86.0434	602.015	265.451	311.269	310.82	262.228	450.739	391.032	193.124	350.972	291.257	238.951	430.843	394.309	609.034	419.703	300.627
MTHFD2L	131.274	200.747	115.048	85.019	177.476	150.981	165.057	205.177	120.067	121.926	203.873	131.169	163.768	178.33	218.612	137.046	207.983	201.912	105.917	95.262	244.506	105.26	96.6142	133.828	142.751	189.752	175.295	165.785	129.058	173.484	239.871	214.415	88.5018	438.245	220.553	199.939	138.968	279.642	297.357	178.397	153.749	220.864	228.06	48.9849	137.835	268.556	151.65	358.561	228.098
DCAF1	253.442	177.037	426.521	171.642	338.422	423.753	326.813	444.051	463.819	419.307	315.596	382.754	663.878	194.625	161.18	320.636	489.559	294.968	267.847	406.541	469.006	195.576	204.521	332.737	324.69	336.634	272.213	231.281	172.709	416.576	434.453	213.343	476.926	577.312	304.048	261.284	382.956	326.761	573.733	308.14	239.998	563.804	340.716	100.359	326.817	361.272	523.072	164.772	363.696
PNRC2	1877.29	1161.01	1587.53	683.36	1999.21	918.97	1421.96	2080.97	1301.82	777.155	1410.8	3111.49	2354.39	1321.64	1686.84	778.319	1851.05	1491.52	1250.63	1368.55	1523.71	1646.48	716.451	1471.19	1177.7	2379.63	1369.49	2328.16	1103.63	1304.34	1014	1578.09	912.06	1431.84	2508	991.743	1423.62	1059.16	2184.96	931.628	1079.99	1990.98	969.941	1641.59	1263.06	1787.18	1262.67	1789.69	1325.49
CACNG5	47.805	170.714	9.82121	1045.89	26.9694	122.798	47.0412	45.6781	90.4612	108.048	124.77	427.91	49.3066	90.5231	87.0744	43.9582	39.1967	36.871	128.322	207.966	24.4506	13.6448	874.546	55.9145	26.591	30.2198	69.9494	31.7243	252.421	47.1192	27.6775	116.856	3466.32	13.7237	24.4183	61.3449	74.2575	280.666	10.8525	84.6935	113.437	10.4408	133.264	816.016	30.3411	23.4454	7.29868	416.594	64.1198
SNCG	271.654	60.8564	44.1955	591.925	257.514	93.6081	408.516	65.1474	123.356	475.809	26.9113	8.60121	11.4462	76.9446	629.9	440.875	49.5959	33.3594	696.605	56.3522	28.8961	206.622	109.161	87.08	89.5695	71.6841	25.2829	500.426	799.967	13.9216	44.4517	81.4776	122.919	16.4685	19.6922	197.667	101.839	89.1166	47.7508	39.6438	89.9994	27.3068	56.328	139.786	72.8186	299.462	64.0662	152.337	1385.41
RELCH	275.448	109.067	387.938	57.7487	589.846	111.726	179.912	148.266	185.857	260.704	319.673	1131.06	832.048	235.36	103.748	191.347	169.586	154.507	269.883	49.6436	276.736	356.065	12.5473	212.659	332.387	222.783	265.47	209.79	157.526	382.308	203.807	254.082	19.6671	190.303	225.279	218.115	212.164	115.749	500.66	475.725	88.1244	236.926	233.555	48.9849	361.492	216.337	391.696	208.297	99.8588
KCTD3	374.093	131.987	667.141	279.119	442.82	292.903	274.82	1541.07	78.1256	441.115	336.799	795.612	710.543	381.102	553.942	358.13	407.166	230.882	287.197	118.071	514.573	466.523	205.776	367.569	320.491	250.192	379.244	358.178	363.449	396.229	409.291	260.514	167.17	235.134	320.589	525.976	169.731	237.644	635.231	373.012	371.248	466.624	359.95	78.8537	355.424	416.689	682.832	222.805	364.747
CNR2	39.4581	81.4053	12.6273	660.902	16.5296	97.6342	134.521	18.7205	640.63	66.415	61.9775	103.215	17.6095	68.7975	96.3377	38.7866	25.5979	37.7488	285.16	174.423	20.005	9.74631	612.308	129.245	21.6926	24.5975	60.679	24.5608	157.526	44.9774	14.2581	101.847	3817.87	10.0641	14.9661	54.5288	326.733	206.914	11.576	59.4656	71.2495	7.22826	103.039	488.654	25.1397	11.7227	7.29868	230.059	64.1198
SLC25A19	361.952	1236.1	380.923	819.711	305.363	1069.95	1665.42	509.947	1082.25	511.495	554.535	193.527	478.978	807.466	537.268	615.415	662.345	836.62	464.403	1674.46	1022.48	315.78	929.755	867.134	1106.32	643.048	816.638	641.65	551.342	446.561	684.389	511.379	2620.64	613.909	679.775	1145.11	1107.5	1740.33	692.387	1457.81	641.246	1090.66	1496.13	776.589	741.189	792.881	335.739	1578.29	402.589
NPFF	204.12	825.118	91.197	1541.57	230.545	438.851	1001.9	350.448	662.012	723.626	298.47	129.018	36.9799	367.524	560.426	550.77	187.184	309.014	610.038	2008.55	505.682	64.3256	1038.92	537.146	247.716	138.449	290.753	472.795	509.588	429.427	239.871	443.839	811.266	127.173	244.971	472.583	375.531	520.359	229.349	2513.77	253.123	61.0387	555.037	696.541	275.67	322.907	100.56	831.115	538.186
GOLGA8T	1.51762	0	4.91061	0	3.47992	0	1.65057	1.49764	4.93425	1.98254	4.07747	12.9018	14.9681	0	0	2.58578	3.19973	0	0	0	0	0	0	0	4.89833	0	0	3.0701	0	0	0	0	34.4174	1.82983	0	0	0	0	5.06448	0	0	13.6534	0	0	1.73378	0	4.86579	0	3.15343
FOXN2	115.339	91.6797	251.844	83.4148	92.2178	84.5492	170.009	108.579	130.758	51.546	91.3352	178.475	212.194	161.131	47.2425	98.2595	124.79	83.3986	100.824	14.7589	101.136	163.738	11.2926	65.0809	228.822	124.393	78.377	120.757	55.9882	53.5445	109.871	50.3875	125.378	185.728	88.2211	63.617	98.6563	46.0948	125.889	88.2974	70.312	277.083	79.6835	17.9213	87.5557	117.227	142.73	131.61	28.3809
AVPR1B	0	1.58069	0	0	2.60994	0	0	0.74882	0.822375	8.92142	0	0	0.880474	0	0	0	0	0	2.03686	0	0	0	0	0	0.699762	0	9.2704	4.09346	0	0	0	5.36037	0	0	1.57538	0	0	0	0	0	0	0	2.74771	0	1.73378	0	0	0	0
TMEM221	2.27643	7.11308	0	0	1.73996	0	1.65057	0	0.822375	18.8341	0	0	4.40237	0	20.3791	10.3431	1.59987	0	14.258	1.34172	0	2.59902	0	1.83326	4.89833	5.62228	1.68553	6.14019	12.3364	0	0.838711	0	0	0	0	0	12.7298	2.04866	0	0	0	0	0	0	0	0	0	0	3.15343
STK16	682.17	595.918	688.888	490.864	790.811	758.93	621.439	551.132	984.382	610.622	943.525	709.6	552.058	683.449	867.039	787.369	746.338	775.168	760.766	995.555	455.67	778.405	835.65	781.887	547.914	561.525	723.934	533.173	377.683	1002.35	582.066	891.966	204.046	651.421	892.451	499.848	711.811	531.626	515.854	360.398	931.869	576.655	741.881	836.327	918.901	444.397	748.52	706.758	875.604
CDK13	523.579	441.802	756.935	137.955	697.724	383.491	547.163	674.687	347.864	695.871	414.27	1356.84	1096.19	395.586	286.234	624.465	787.134	503.903	536.712	252.243	1348.12	619.215	383.947	386.819	745.247	824.367	482.061	508.612	316.95	427.285	685.227	459.92	140.128	924.066	789.264	449.863	431.754	423.048	644.636	996.5	209.999	1201.5	739.133	262.846	482.857	473.171	580.65	259.076	263.837
SIAE	1296.81	610.145	1143.47	486.052	4216.79	819.322	323.511	499.463	180.1	295.398	1945.77	6203.63	2726.83	1230.21	312.171	672.302	523.156	944.599	2132.59	1852.91	1184.74	871.32	1010.06	633.393	585.701	993.036	2496.27	554.664	572.219	1289.35	1051.74	2579.41	1069.4	1231.48	569.499	1544.98	302.334	967.99	1762.44	1544.3	674.058	569.426	1116.94	1021.51	1260.45	1023.07	1823.86	1263.25	223.894
CDHR3	32.6288	33.9847	93.3015	150.788	61.7686	17.1112	0.825284	119.062	7.40137	80.2928	26.9113	137.619	53.7089	17.1994	72.2533	21.9791	45.5962	64.9631	60.0873	4.02516	51.1239	100.062	168.134	23.8324	28.6902	23.8947	67.4211	30.701	21.8259	58.899	20.1291	84.6939	7.37515	55.8099	4.72613	23.8564	41.372	6.14597	22.4284	61.2676	16.8749	23.2911	96.1697	144.565	24.2729	17.0512	68.121	72.5412	230.201
INTS12	296.695	137.52	339.533	277.515	255.774	164.066	231.905	296.533	304.279	302.337	289.5	230.082	280.871	188.288	215.833	328.394	319.173	317.793	209.796	91.2369	225.612	289.14	102.888	303.405	193.834	250.894	228.389	234.351	246.728	242.021	343.872	190.829	0	380.605	324.528	246.516	208.982	173.111	280.717	99.1094	216.561	628.859	199.209	103.943	260.066	288.805	398.994	135.756	325.855
TMX1	298.212	212.602	285.517	433.116	285.353	172.118	516.628	403.614	408.72	190.324	398.776	294.592	388.289	401.017	427.035	241.77	296.775	234.394	241.367	158.323	114.473	190.378	352.579	223.658	370.874	338.04	253.672	134.061	144.241	267.723	192.065	172.604	31.959	388.839	347.371	188.579	197.313	418.95	413.117	75.6835	135.937	365.429	96.1697	87.2169	342.421	240.848	286.27	442.501	210.229
MYH8	0	0	2.10455	0	0	0	0	0	0.822375	0	0	0	0	0	0	0	0	0	0	0	0	0	0	0	0	0	0	0	0	0	0	0	0	0	0	0	0	0	0	0	0	0	0	0	0	0	0	0	0
DOC2B	440.868	23.7103	34.3742	101.06	134.847	117.765	244.284	44.1804	115.132	449.045	36.6972	27.9539	50.187	13.5785	122.275	811.934	16.7986	13.1682	322.842	8.05031	31.1189	339.171	57.7176	77.9137	44.7848	26.0031	35.3961	120.757	158.475	161.704	330.452	155.451	14.7503	12.8088	15.7538	20.4483	117.751	76.8246	13.7465	34.2378	74.062	4.0157	42.5895	44.2058	66.7504	68.2048	1708.7	624.891	250.172
MLLT10	250.407	139.1	527.539	312.806	279.263	124.811	302.054	738.337	259.048	327.119	211.213	397.806	405.899	283.337	277.897	359.423	337.572	158.896	254.607	103.312	291.184	498.361	96.6142	280.489	367.375	167.263	160.125	293.706	213.514	224.887	353.098	205.838	248.297	286.369	169.353	187.443	288.543	130.09	244.542	405.447	135.937	530.876	262.406	111.112	287.807	175.84	451.707	77.7227	366.85
STX1A	622.224	900.991	390.744	1807.86	297.533	1118.26	515.803	1684.85	270.561	896.107	1003.06	251.586	403.257	305.063	530.784	521.034	533.555	1007.81	596.799	1709.35	2240.56	1612.69	1144.31	743.388	1311.35	813.122	1269.2	1009.04	1398.76	847.074	799.292	767.605	2923.02	645.931	678.2	771.356	585.573	594.11	627.272	4782.48	1459.68	461.806	2018.19	2604.56	346.755	722.545	584.705	885.003	615.971
GORASP2	1660.28	979.235	1592.44	664.11	1509.41	1342.72	797.225	1632.43	990.961	1334.25	1413.25	1875.06	2461.81	1092.61	898.534	1502.34	1461.48	1495.91	789.282	631.949	791.309	1884.29	557.1	1152.21	1322.55	1414	1404.04	1189.15	750.622	1405.01	1453.49	895.182	462.176	1768.53	1862.88	904.27	1165.84	862.485	1670.56	551.409	1259.99	1769.32	717.151	787.342	1296.86	1368.36	2153.11	1036.3	1018.56
ANP32B	2480.55	3331.29	4907.8	3179.39	2385.48	3177.64	1610.95	5728.48	5702.35	2472.22	2981.44	2234.17	4220.99	3094.08	2580.74	2011.73	7508.17	2972.5	2123.42	3144.99	3237.48	3291.65	4229.69	4881.06	4718.5	3186.43	3365.15	1441.92	2501.44	3332.61	4663.24	2481.85	2042.92	5024.72	3489.46	2389.04	4790.67	3733.68	5293.11	855.945	4797.16	4678.29	1196.63	2670.27	2774.91	3034.05	3105.99	1832.18	2703.54
TTPA	10.6233	0	0	0	23.4894	4.02615	0	0.74882	0	6.93888	11.4169	83.8618	22.0119	12.6732	0	12.9289	65.5945	35.9931	0	20.1258	50.0125	1.29951	11.2926	8.24969	25.8912	2.10836	5.89934	3.0701	2.84686	7.49623	60.3872	43.955	403.175	42.0862	34.6583	34.0805	0	32.7785	67.2853	16.2179	18.7499	191.147	56.328	3.58426	97.9583	47.9565	25.9509	22.7987	2.10229
ACSBG2	0.758809	0.790343	1.40303	25.6661	0	0	0	0	2.46712	1.98254	0	0	1.76095	0	0	0	2.3998	0	0	0	3.33417	0	0	2.7499	0	1.40557	1.68553	7.16356	0	0	0	0	0	0.914916	0	0	0	0	0	0	0	8.0314	0	0	0	2.1314	0	0	4.20458
ISOC1	179.079	152.536	86.2864	197.308	336.682	125.817	172.484	119.811	148.027	108.048	186.748	352.65	360.995	190.098	114.864	156.439	235.18	174.698	167.022	73.7945	84.4656	246.906	124.218	278.656	197.333	186.941	199.735	187.276	49.3456	160.634	223.936	157.595	258.13	402.563	329.254	107.922	212.164	137.26	309.657	72.0795	228.748	240.942	46.711	64.5166	201.985	229.126	125.699	134.719	189.206
CDK20	114.58	69.5502	124.168	60.957	194.875	70.4577	56.9446	205.177	46.8754	160.586	155.759	221.481	132.952	125.827	189.896	91.795	235.18	102.712	227.109	44.2767	304.521	27.2897	119.199	108.163	134.354	104.715	150.012	181.136	143.292	163.846	126.645	167.244	140.128	105.215	68.5289	84.0653	46.6761	51.2164	99.8426	207.229	57.1871	71.4795	118.151	78.8537	135.235	1.0657	71.3649	46.6336	333.213
DSG4	2.27643	2.37103	2.10455	0	0.86998	1.00654	0	1.49764	0	1.98254	5.70845	2.1503	28.1752	16.2942	0	0	10.3991	7.90092	12.2211	1.34172	10.0025	3.89852	0	4.58316	9.79667	4.21671	1.68553	7.16356	0.948953	6.42534	3.35485	4.2883	0	6.40442	8.66458	15.9042	28.6422	1.02433	23.8754	1.80199	11.2499	8.0314	0	0	6.9351	7.4599	20.2741	1.0363	0
PLA2G5	21.2467	19.7586	5.61212	49.7281	41.759	10.0654	159.28	0.74882	2.46712	222.044	13.8634	0	7.92427	91.4283	422.404	157.732	2.3998	8.7788	60.0873	0	0	13.6448	0	8.24969	13.9952	19.678	4.21382	91.0795	166.067	18.2051	0.838711	12.8649	14.7503	6.40442	8.66458	9.08814	21.2164	20.4866	1.44699	0	5.62496	4.0157	9.61697	11.9475	9.53577	3.1971	7.29868	0	5.25572
KLHL17	698.864	410.188	337.429	389.804	289.703	268.746	1153.75	420.088	503.293	546.189	468.093	245.135	503.631	484.299	379.793	901.143	435.964	492.491	545.877	1212.91	736.851	454.828	352.579	470.232	186.836	763.225	467.734	722.496	742.081	380.166	364.839	467.424	1954.41	328.455	480.49	791.804	561.174	249.936	458.697	2230.86	253.123	249.777	903.996	438.474	256.599	445.463	434.677	1068.43	354.236
MMP12	461.356	1606.77	625.752	437.928	504.588	907.898	691.588	64.3986	1320.73	134.813	238.939	45.1564	1535.55	56.1243	20.3791	49.1297	66.3944	178.21	139.525	95.262	84.4656	1638.68	189.464	58.6644	81.8722	718.246	592.463	31.7243	172.709	118.869	302.775	82.5497	0	148.216	281.205	88.6094	95.4739	109.603	341.491	106.317	197.811	68.2669	17.8601	25.0898	382.298	77.7961	251.399	892.257	3.15343
PRSS55	0	0.790343	0	0	0	0	0	0.74882	0	0	0	0	0	0	0	0	0	0	0	0	0	0	0	3.66653	0	0.702785	0	0	0	0	0	0	0	0	0	0	0	0	0	0	0.937494	0	0	0	0	0	0	0	3.15343
CNPY3	969	3321.81	1252.91	3206.66	1001.35	3170.6	1758.68	5140.65	3417.79	1496.82	1794.08	501.021	779.22	3587.43	1666.46	1397.61	1603.07	2500.2	1695.68	3684.36	1665.97	1098.08	2731.55	2221.92	2383.39	2861.74	1530.46	1706.97	1715.71	1822.66	1289.1	1956.54	6836.76	1364.14	1531.27	2135.71	2716.76	2380.54	1028.81	1374.92	2575.3	1182.22	2749.08	9831.62	1431.23	1431.24	814.208	2804.24	1348.62
EML6	76.6398	26.8717	34.3742	8.02066	72.2083	26.17	51.9929	145.271	4227.83	124.9	27.7268	150.521	25.5338	201.866	53.7268	45.2511	19.1984	42.1382	156.838	12.0755	145.592	68.2242	3.76419	32.0821	51.0826	21.7863	25.2829	61.4019	20.877	43.9065	37.742	53.6037	63.918	24.7027	33.0829	38.6246	72.1358	50.1921	46.3038	41.4457	8.43744	44.1727	94.7959	9.55802	82.3543	38.3652	28.3837	12.4356	134.547
GTF2E1	97.1276	177.827	57.5242	174.85	86.998	109.713	134.521	79.375	102.797	70.3801	85.6268	152.672	82.7646	76.0394	113.012	116.36	106.391	53.5507	98.7875	80.5031	123.364	71.4729	120.454	78.8303	118.26	135.638	62.3645	78.7991	102.487	50.3318	105.678	65.3965	435.134	131.748	92.1596	109.058	68.9533	94.2382	82.4787	189.209	59.0621	131.715	60.4496	103.943	62.4159	105.504	80.2855	153.373	42.0458
ZNF181	91.0571	95.6315	98.9136	8.02066	124.407	34.2223	71.7997	154.257	83.8822	98.1356	72.5789	240.834	77.4818	72.4185	125.054	126.703	119.99	107.979	127.304	80.5031	146.703	70.1734	16.3115	96.2463	124.558	97.6871	42.9809	86.986	52.1924	119.94	109.032	128.649	4.91677	146.387	135.482	64.753	119.873	61.4597	125.889	54.0597	51.5622	117.258	60.4496	35.8426	130.9	75.6647	89.2061	72.5412	152.416
ACACB	286.071	275.039	37.8818	234.203	783.852	586.812	456.382	960.737	162.008	662.168	207.135	1412.75	95.0912	152.079	872.597	374.937	393.567	498.636	1439.04	864.067	898.003	241.059	925.99	225.491	307.895	128.61	153.383	467.678	609.228	257.014	317.033	956.29	324.507	168.345	274.903	420.326	504.951	313.444	231.519	210.833	378.747	187.132	829.807	739.552	561.743	273.885	202.741	130.574	2665.7
CHRDL2	101.68	10.2745	0.701515	603.153	585.496	141.922	118.841	22.4646	326.483	2361.2	5.70845	92.463	20.2509	1150.55	13704	19.3933	19.1984	12.2903	682.347	2.68344	11.1139	34.437	7.52838	64.1642	60.8793	16.1641	0	654.954	985.962	19.276	12.5807	63.2524	0	0	2.36307	5.68009	939.887	4.09731	3.61749	3.60398	44.9997	0	26.1032	272.404	39.8768	0	56.7675	11.3993	5154.81
NTM	134.309	28.4523	42.0909	0	81.7781	10.0654	61.071	42.6828	89.6388	788.059	23.6493	21.503	257.979	23.536	64.8427	358.13	37.5969	34.2373	34.6266	32.2012	38.8986	250.155	0	7.33305	67.1772	144.774	12.6415	159.645	193.586	7.49623	6.70969	6.43244	34.4174	15.5536	42.5352	104.514	0	16.3893	16.6404	1.80199	0	55.4167	0	33.4531	12.1364	7.4599	197.064	24.8713	96.7053
KREMEN1	191.22	244.216	184.499	1538.36	329.722	920.983	405.215	420.088	453.128	565.023	225.892	548.327	493.066	301.442	282.529	413.724	563.953	347.641	669.107	433.375	312.3	569.834	1045.19	450.983	156.747	154.613	245.244	285.519	573.168	1345.04	303.614	270.163	6182.83	266.241	408.023	240.836	396.747	496.799	604.12	441.487	641.246	465.821	520.69	882.922	593.818	325.039	467.926	370.996	311.139
RTL6	163.144	102.745	227.291	16.0413	175.736	130.85	194.767	133.29	56.7439	191.315	203.058	339.748	249.174	121.301	285.308	144.803	183.185	210.691	103.88	77.8197	77.7972	109.808	171.898	221.825	104.964	148.288	162.653	95.173	107.232	219.533	227.291	145.802	61.4596	250.687	148.873	107.922	137.907	106.53	280.717	19.8219	86.2494	168.659	92.0482	64.5166	237.527	105.504	220.582	98.4488	378.412
GPR37L1	73.6045	48.2109	73.6591	126.726	106.138	38.2485	13.2045	11.9811	1.64475	13.8778	33.4352	109.665	67.7965	34.3988	13.8949	3.87866	38.3968	54.4286	85.548	93.9203	103.359	37.6857	52.6986	12.8328	8.39714	28.8142	78.377	8.18692	16.1322	37.4812	24.3226	80.4056	9.83353	83.2574	11.0276	98.8335	38.1895	30.7299	18.8109	86.4955	41.2497	32.9287	64.5711	35.8426	55.4808	62.8763	96.5047	70.4686	30.4832
ZADH2	589.595	338.267	505.091	383.387	1056.16	373.426	734.503	617.777	506.583	501.582	720.896	1212.77	606.647	957.734	890.197	519.741	459.162	448.597	777.061	768.805	561.252	682.242	764.13	436.317	737.549	522.169	505.658	530.103	624.411	1109.44	539.291	876.957	1219.36	427.266	440.318	532.792	1025.81	556.21	818.276	803.687	1289.05	427.271	575.645	698.93	573.88	393.243	550.645	921.273	970.207
SEC61A1	10476.1	12422.6	7156.86	16517.7	6480.48	16708.5	13319.3	5393.75	11176.9	10331	11093.2	3930.75	6353.5	12506.7	7470.8	16228.3	9332.82	9431.07	9657.75	18933	7510.77	8655.37	22257.6	7509.96	6722.61	7719.39	14938.8	9271.69	10690.9	7726.47	7233.89	10608.2	12274.7	6038.45	8375.49	9464.16	14813.3	18736	7222.67	10026.3	14984	6090.21	12386.7	22439.8	7476.91	7592.05	8912.5	23919.9	7825.77
USP9X	1815.83	2203.48	1939.69	1029.85	1561.61	2253.64	1629.94	1787.43	1638.17	1399.67	2011.82	1515.96	2939.02	1589.59	1487.68	1671.7	2067.83	4029.47	1539.86	1383.31	1831.57	2506.75	1471.8	1434.53	2351.9	895.348	2532.5	1689.58	1675.85	1275.43	1092.84	1061.35	700.639	2294.61	1717.16	2111.86	1120.23	1163.64	1575.05	2396.65	1819.68	2219.88	2211.9	1856.65	1506.65	2255.02	1824.67	1238.38	1629.27
MAGEB10	4.55286	23.7103	0	17.6454	1.73996	11.0719	0	3.7441	4.11187	8.92142	17.1254	38.7055	7.0438	5.43139	1.85265	2.58578	0	1.75576	11.2027	14.7589	3.33417	0	11.2926	2.7499	0	1.40557	0	0	0	0	0	6.43244	147.503	0.914916	1.57538	0	0	6.14597	0	0	5.62496	0	2.74771	34.6478	1.73378	0	0.810964	46.6336	8.40916
UBL4B	0	1.58069	0	0	0	0	1.65057	0	2.46712	0	0	0	0	0	0	3.87866	0	0	0	0	1.11139	0	10.0378	0	1.39952	0	0	3.0701	0	0	0	0	0	0	0	0	0	0	0	0	0	0.80314	1.37385	4.77901	0	1.0657	0	0	0
ZNF558	180.597	175.456	319.891	54.5405	268.824	98.6408	142.774	131.792	148.85	279.538	203.058	507.472	206.031	174.71	131.538	284.435	151.987	232.638	215.907	57.6939	489.011	157.24	115.435	176.91	383.47	239.65	159.282	312.126	91.0995	327.692	210.517	150.09	127.836	321.136	278.842	171.539	307.638	118.822	176.533	531.587	74.9995	220.06	699.291	66.9061	286.94	140.672	244.911	111.921	155.569
GEMIN6	210.19	568.256	158.542	1352.28	118.317	527.426	288.024	161.745	331.417	257.73	331.09	475.217	176.095	335.841	367.751	209.448	287.176	288.823	402.279	410.566	276.736	124.753	1521.99	318.071	256.813	335.229	326.149	171.925	687.991	201.327	184.517	334.487	5265.86	291.858	232.368	348.757	305.516	719.079	209.814	318.952	307.498	224.879	539.924	1232.98	225.391	203.549	120.023	766.864	419.407
CALML5	0	2.37103	0	1.60413	0	0	0	10.4835	0	1.98254	0	0	0	0.905231	0	0	0	0	0	1.34172	0	0	10.0378	3.66653	0.699762	0	0	2.04673	0	0	2.51613	0	0	0	0	0	0	4.09731	0	0	0	0.80314	0	0	0	0	0	0	0
TMEM126A	213.984	211.021	291.83	174.85	156.596	149.974	193.117	89.8585	393.095	153.647	280.53	94.6134	233.326	238.076	364.972	181.004	173.585	244.929	133.414	53.6687	85.577	274.196	125.473	154.911	143.451	316.956	182.88	132.014	182.199	186.335	172.775	174.748	9.83353	179.324	332.405	190.851	202.617	218.182	165.681	57.6636	146.249	181.51	105.787	151.734	219.323	154.526	181.656	271.511	292.218
ZDHHC2	106.233	33.9847	15.4333	88.2272	368.001	321.086	272.344	26.2087	207.238	173.472	331.09	470.916	35.219	172.899	240.844	156.439	122.39	161.53	208.778	8.05031	8.89111	172.835	169.388	154.911	453.446	81.5231	153.383	277.332	261.911	560.076	362.323	167.244	0	160.11	93.735	194.259	164.427	60.4354	523.089	336.972	174.374	11.244	163.489	72.8799	175.978	225.928	41.3592	93.2672	109.319
UQCC2	1321.85	2786.75	1278.86	2869.79	598.546	3024.65	2149.04	760.802	2183.4	1001.18	2275.23	264.487	561.743	4683.66	2957.75	1277.37	1401.48	1559.12	798.448	3703.14	2066.07	1205.29	7773.05	1770.02	1569.57	3069.77	1649.29	1120.58	1463.29	1230.45	893.228	792.263	6470.46	635.867	2173.23	2909.34	1728.08	5485.28	400.818	1535.29	4504.66	1162.95	2350.66	6004.83	839.147	1951.3	514.962	6449.95	2169.56
LOC107985320	0	1.58069	0	0	0	0	0	3.7441	3.2895	0.991269	0	0	0	0	0	1.29289	0	0	0	0	0	0	0	0	2.09929	2.81114	0	0	0	0	0	0	0	0	0	0	0	0	0.723497	3.60398	0	0	2.74771	0	0.866888	0	0	0	0
LGI4	202.602	34.7751	270.083	312.806	293.183	27.1765	255.838	38.1898	25.4936	264.669	45.6676	79.5612	37.8604	224.497	408.509	479.661	296.775	212.447	680.31	147.589	509.016	76.0212	66.5007	78.8303	177.74	108.932	23.5974	194.439	378.632	27.8431	67.9356	329.127	358.924	72.2784	55.9259	99.9695	113.508	75.8003	22.4284	95.5054	112.499	315.634	670.44	229.392	96.2245	121.49	15.4083	154.409	1337.06
CCT2	1441.74	1482.68	2890.24	903.126	947.408	2005.02	834.362	2280.91	1554.29	977.391	1611.41	657.993	2031.25	1544.32	1218.12	1154.55	2644.58	2408.03	847.332	1353.79	1431.47	2865.41	1568.41	1831.43	2142.67	3700.16	1937.51	1492.07	1441.46	1728.42	2438.13	721.506	1079.23	1411.72	2841.98	1547.26	1561.53	2115.24	3079.93	974.876	2779.67	3139.48	1185.64	830.353	1699.1	1541	2356.66	1242.53	1424.3
FUT5	0	0	0	0	0.86998	0	0	0	0.822375	0	1.63099	0	114.462	0	0	0	0.799933	1.75576	1.01843	5.36687	0	0	0	0	0	2.10836	0.842763	0	0	0	0	0	0	0	0	3.40805	0	0	1.44699	0	0	0	1.37385	0	3.46755	0	0	0	2.10229
GCSH	311.112	353.283	304.458	230.995	224.455	617.008	226.128	440.306	268.094	191.315	464.831	163.423	457.847	475.246	494.657	228.841	755.937	625.051	320.805	254.926	261.176	489.265	711.432	648.059	713.757	746.358	523.356	305.986	289.431	342.685	580.388	357.001	103.252	681.613	670.323	411.238	284.3	501.921	815.382	88.2974	601.871	845.707	333.846	185.187	504.529	484.894	287.892	544.059	389.975
ATP6V0A2	237.507	378.574	206.245	253.453	307.103	445.897	506.725	234.381	293.588	282.512	299.286	354.8	179.617	417.311	210.276	293.486	235.18	362.564	311.639	332.746	256.731	287.841	257.22	219.992	341.484	410.427	252.829	238.444	265.707	278.431	319.549	229.424	108.169	199.452	376.515	361.254	214.286	472.215	433.375	302.734	322.498	337.319	247.294	286.741	231.459	312.25	210.851	280.838	191.308
CORO7	1623.09	1335.68	850.938	3108.81	1397.19	2292.89	4145.4	1775.45	2908.74	2436.54	1608.15	1361.14	1358.57	2022.29	603.963	1704.03	1474.28	2072.67	2369.88	3071.19	2177.21	876.518	1287.35	1902.01	1972.63	1699.33	1671.2	2275.96	1744.18	1777.68	1175.03	2445.4	2082.25	1325.71	1955.04	1741.51	2759.19	1033.55	1308.08	5056.38	2637.17	1335.62	4432.05	3549.61	1490.18	1290.56	1411.08	1362.74	1051.14
SLC39A10	88.7807	33.1944	118.556	60.957	67.8584	106.693	158.455	83.1191	60.8557	101.109	72.5789	88.1624	134.713	77.8499	73.1796	99.5524	155.187	52.6728	58.0504	52.327	125.587	84.468	72.7743	90.7465	60.1795	194.672	54.7796	229.234	69.2736	66.3952	101.484	95.4146	71.2931	179.324	155.962	94.2894	119.873	156.722	68.7323	82.8915	374.06	134.124	126.395	83.6327	37.2762	123.621	130.565	86.0131	27.3298
BUD13	295.177	448.915	508.599	181.267	311.453	274.785	269.043	387.889	537.011	320.18	340.061	361.251	322.254	213.634	302.908	281.85	501.558	408.214	262.754	348.847	370.093	454.828	271.022	463.816	384.869	534.82	326.992	248.678	274.247	335.189	389.162	334.487	14.7503	433.67	601.006	202.211	501.768	302.177	447.121	252.278	366.56	470.64	185.47	316.609	330.284	233.388	288.703	181.353	348.98
IGFBP2	874.907	104.325	112.944	2600.3	1915.7	1925.51	1217.29	253.85	1598.7	3542.79	12752.7	574.131	2245.21	7211.97	5893.27	1259.27	16013.1	5800.15	3272.21	22.8092	66.6834	276.145	6731.62	9443.14	296.699	124.393	11016.6	826.879	4135.54	13380.8	4689.24	5892.12	3085.27	5242.47	263.876	13950.3	689.533	8611.53	13244.3	338.774	7542.14	1706.67	2613.07	444.448	4429.8	6357.97	574.163	3760.74	3160.79
RBMY1A1	0	0	0	0	0	0	0	0	0	0	0	0	0	0	0	0	0	0	0	0	0	0	5.01892	0	0	0	0	0	0	0	0	0	0	0.914916	0	0	0	0	0	0	0	0	0	0	0	0	0	0	0
CLMN	930.3	469.464	577.347	697.797	2248.03	429.792	418.419	858.897	120.889	583.857	980.223	3509.3	676.204	253.465	264.002	352.958	722.34	516.194	1044.91	405.199	715.735	525.001	1105.42	609.56	955.175	497.572	1007.1	152.481	235.34	1115.87	734.711	1095.66	253.213	966.152	426.14	548.696	293.847	602.305	426.14	830.717	374.997	656.166	436.885	651.14	1020.33	588.266	517.395	545.095	147.16
KRT76	0	0	1.40303	0	0	0	0	0	0	0	0	0	0	0	0	0	0	0	0	0	0	0	0	0	0	0	0	0	0	0	0	0	0	0	0	1.13602	0	0	0	0	0	0	0	0	0	0	0	0	0
ACOT2	280.001	296.378	241.321	437.928	404.541	54.3531	297.928	455.283	161.185	394.525	300.917	419.309	89.8084	336.746	1282.03	168.075	297.575	175.576	182.299	221.384	153.372	144.245	296.116	187.91	234.42	303.603	238.502	138.154	383.377	338.401	150.129	185.469	0	218.665	193.771	226.067	152.758	284.763	225.008	122.535	87.1869	333.303	50.8326	76.4642	375.362	293.068	243.289	623.854	1345.47
EMC8	442.386	553.24	702.918	556.634	399.321	934.068	455.557	563.862	462.997	368.752	504.79	305.343	561.743	490.635	450.193	451.218	919.123	898.949	479.68	610.482	564.586	985.677	794.244	665.475	929.284	953.68	830.965	476.888	427.978	359.819	699.485	567.127	103.252	793.233	952.316	405.558	535.714	675.032	690.217	311.744	783.745	815.99	478.101	409.8	449.048	506.208	578.217	707.795	521.368
HNRNPDL	1107.1	982.396	3107.01	579.091	1077.03	1136.38	1447.55	2569.2	1750.84	1508.71	954.942	1754.65	2519.04	1330.69	1496.01	1555.34	1759.05	1320.33	1103.98	831.865	1319.22	2355.36	708.922	1880.01	1503.09	1695.12	1013	2093.81	1142.54	1545.29	2153.81	656.109	245.838	2026.54	1779.39	888.366	1727.02	1079.64	2121.29	686.558	1594.68	2306.62	693.796	666.672	1345.41	1252.2	2446.68	505.716	2508.03
NOTCH3	559.243	439.431	361.982	882.272	465.439	407.648	2012.04	462.771	512.339	2198.63	175.331	62.3588	1561.08	344.893	1067.13	4287.22	395.167	312.525	489.864	937.861	296.741	912.904	288.588	181.493	717.256	1127.97	121.358	544.43	2232.89	69.6079	307.807	197.262	2824.68	227.814	428.503	630.49	426.45	515.237	227.178	154.971	415.31	305.193	85.1789	749.11	298.209	62.8763	563.62	340.944	497.192
CHAC1	534.202	259.232	1091.56	109.081	87.8679	594.864	116.365	88.3608	82.2375	106.066	270.744	64.5091	441.998	259.801	146.359	629.636	171.986	148.362	133.414	156.981	44.4556	569.834	218.323	211.742	152.548	217.161	459.306	41.958	174.607	131.72	469.678	80.4056	363.841	238.793	86.6458	243.108	81.6832	191.549	196.068	104.515	238.123	143.762	294.005	176.823	144.77	309.053	1686.81	986.56	254.377
DPRX	6.82929	13.4358	1.40303	0	1.73996	6.03923	48.6918	0.74882	4.93425	10.904	4.07747	2.1503	1.76095	5.43139	7.41059	16.8075	7.99933	9.65668	10.1843	4.02516	7.77972	0.649754	22.5851	6.41642	3.49881	2.81114	3.37105	5.11683	7.59162	1.07089	5.03227	10.7207	76.2099	2.74475	4.72613	15.9042	10.6082	7.1703	1.44699	5.40597	16.8749	2.40942	28.8509	7.16852	6.9351	1.0657	3.24386	11.3993	3.15343
PRR5-ARHGAP8	0	0	5.61212	0	0	5.03269	0	3.7441	0	0	4.07747	10.7515	12.3266	0	0	0	0	0	0	0	0	3.89852	0	0	0	0	10.9559	10.2337	9.48953	5.35445	4.19356	10.7207	0	0	0	0	0	0	0	0	0	12.0471	0	0	0	10.657	4.05482	0	0
NFATC2	183.632	223.667	19.6424	210.141	180.086	277.805	320.21	115.318	702.308	221.053	96.2282	191.377	195.465	129.448	196.381	652.908	190.384	252.829	230.165	71.1111	162.263	228.713	331.249	307.072	509.427	207.322	67.4211	239.467	157.526	183.122	410.969	293.748	56.5428	233.304	66.1658	228.339	550.566	129.065	80.3082	37.8418	444.372	186.329	750.124	57.3481	490.659	18.1169	42.9811	222.805	408.895
FOXN3	352.088	270.297	125.571	465.198	482.839	241.569	550.465	345.206	521.386	813.832	207.951	761.207	467.532	500.593	733.648	572.749	353.57	317.793	493.938	437.4	371.204	352.167	357.598	459.233	445.748	406.913	146.641	337.71	752.52	463.696	151.807	406.316	221.254	392.499	286.719	422.598	442.362	358.515	304.592	699.172	190.311	427.271	373.688	519.717	441.246	280.279	367.367	361.67	1045.89
MAVS	2201.31	3704.34	1631.72	2189.64	2193.22	3465.51	1026.65	1512.62	1562.51	1479.96	1982.46	3709.27	3218.13	1506.3	981.903	1083.44	1608.67	1691.67	3148.98	3422.72	4173.27	1175.4	4252.28	1561.94	811.724	1326.16	2183.6	799.248	1697.68	2118.22	1207.74	2713.42	2333.01	2602.94	1176.81	1926.69	1746.11	1493.47	1584.46	3270.61	3813.72	3680.79	4598.29	3912.81	1251.79	2668.51	1518.13	1098.48	1354.93
KSR1	541.031	402.284	169.767	109.081	521.988	378.458	749.358	535.407	223.686	1128.06	331.906	931.081	418.225	360.282	235.286	1030.43	218.382	315.159	804.558	76.4779	697.952	367.761	106.652	285.989	597.597	386.532	623.645	528.056	568.423	602.911	656.711	436.334	263.047	703.571	263.088	441.911	655.587	307.299	267.694	547.805	242.811	242.548	847.668	228.198	501.061	610.646	415.214	182.389	190.257
STMN4	0.758809	0.790343	2.10455	0	8.6998	0	0	1.49764	0	12.8865	0.815493	0	0.880474	0.905231	0	0	0	0	41.7555	0	0	2.59902	0	0	9.09691	2.10836	0	9.21029	30.3665	0	0	1.07207	0	0	0.787689	0	0	0	0	0	0	0	0	0	0.866888	2.1314	0	0	58.8641
MARCHF1	28.8348	80.615	20.3439	38.4992	56.5487	19.1242	803.002	13.4788	184.212	78.3102	24.4648	15.0521	19.3704	19.9151	142.654	15.5147	3.19973	10.5346	149.709	6.70859	4.44556	29.2389	23.8399	31.1655	27.9905	25.3003	4.21382	16.3738	24.6728	10.7089	2.51613	23.5856	0	4.57458	15.7538	10.2242	133.663	17.4136	11.576	1.80199	10.3124	15.2597	0	23.8951	32.9417	7.4599	8.92061	55.9603	33.6366
FBXO10	169.973	151.746	282.711	186.079	106.138	140.915	259.965	97.3467	930.928	435.167	72.5789	53.7576	194.585	171.089	162.107	636.101	133.589	116.758	259.699	226.75	184.491	138.398	22.5851	109.079	170.742	105.418	88.4902	171.925	203.076	106.018	120.774	97.5587	140.128	122.599	78.7689	160.178	228.076	77.849	382.007	306.338	46.8747	189.541	74.1881	129.033	103.16	435.871	213.284	65.2871	437.276
FARSA	1604.88	2370.24	2312.19	1583.28	910.869	1617.51	1053.89	1021.39	2091.3	1071.56	1814.47	673.045	1557.56	1784.21	1009.69	1362.7	2271.81	2307.07	1131.47	2060.88	1558.17	838.182	1633.66	2006.51	2338.6	2286.16	2023.48	1145.15	946.106	1584.92	1844.33	1297.21	1482.41	2110.71	2600.16	1312.1	2019.8	2955.19	1805.13	1497.45	2012.8	2627.87	1660.99	2063.34	1723.37	1640.11	1749.25	1782.44	1080.58
ZDHHC11	84.9867	77.4536	75.7636	171.642	103.528	61.3988	68.4986	457.529	301.812	93.1793	42.4056	101.064	57.2308	119.49	85.2218	73.6946	194.384	28.97	113.046	89.8951	403.434	26.6399	87.8311	53.1646	100.766	148.99	48.0375	181.136	76.8652	143.499	229.807	106.135	1066.94	40.2563	15.7538	505.528	256.719	21.5109	296.634	207.229	126.562	31.3225	63.1973	115.891	217.589	654.34	186.522	159.591	92.5008
BCL2L2-PABPN1	0	0	0	0	0	0	0	13.4788	0	0	0	0	24.6533	0	0	0	11.999	0	0	0	0	13.6448	0	0	0	3.51393	0	0	0	0	5.87098	0	0	0	0	0	0	0	37.6219	0	0	0	0	0	0	0	120.834	0	0
MMP1	1339.3	585.644	1026.32	68.9777	683.804	1493.7	3092.34	88.3608	9015.69	8000.53	47.2986	0	2681.93	280.622	735.501	4143.71	126.389	1453.77	62.1241	878.826	202.273	4768.54	114.18	19.2493	88.17	697.163	150.855	227.187	3057.53	62.1116	2215.88	67.5407	137.669	81.4276	278.842	84.0653	107.143	355.442	1392.73	320.754	1299.37	8.83454	9.61697	74.0747	185.514	31.971	7954.75	867.385	35.7389
TCTN1	120.651	266.345	122.064	134.747	218.365	377.452	160.93	256.097	143.916	348.927	335.983	219.331	220.999	72.4185	595.626	310.293	334.372	324.816	164.985	234.801	261.176	314.481	217.068	153.078	383.47	345.77	273.898	283.472	282.788	269.864	334.646	127.577	553.136	161.025	352.885	181.763	138.968	337.004	483.296	715.39	211.874	228.895	390.174	221.029	211.521	305.856	122.456	93.2672	409.947
SYCP2	18.9702	11.8551	47.0015	0	15.6596	9.05885	41.2642	87.612	8.22375	36.6769	6.52394	19.3527	75.7208	0	23.1581	21.9791	18.3985	10.5346	13.2396	0	71.1289	18.8429	0	32.0821	17.4941	18.2724	2.52829	16.3738	18.9791	4.28356	43.613	20.3694	0	29.2773	19.6922	2.27203	40.3112	4.09731	39.0689	81.0895	1.87499	29.7162	31.5986	0	18.2046	35.1681	4.86579	0	7.35801
CUEDC2	452.25	662.307	716.949	551.821	425.42	1072.97	716.347	661.208	1166.13	712.722	640.978	294.592	447.281	689.786	1481.19	695.574	996.717	1046.43	612.075	1364.53	592.37	983.727	701.394	1144.87	481.436	515.844	731.519	731.706	855.007	784.963	837.034	775.11	250.755	747.487	662.446	344.213	740.453	1000.77	727.115	336.972	1091.24	653.756	495.961	908.012	774.131	630.894	506.042	411.412	2051.83
GUCA2A	6425.6	660.726	4336.07	2735.04	34486	480.119	0	556.374	0.822375	897.098	402.854	17525	51.0675	2371.7	25.9371	31.0293	705.541	57.9401	6725.7	882.851	291.184	2983.02	12322.7	142.995	55.2812	111.04	513.243	0	10.4385	68.537	806.002	41616.8	157.337	2697.17	31.5075	187.443	3188.83	484.507	743.755	156.773	163.124	52.2041	34.3463	232.977	2624.94	128.95	265.996	420.739	0
AP3S1	705.693	318.508	408.282	630.424	735.133	314.04	491.044	387.889	1496.72	685.958	771.456	799.913	699.977	439.037	566.91	641.272	427.164	655.776	487.827	156.981	317.857	833.634	242.163	263.99	523.422	384.424	729.833	746.033	418.488	517.24	621.485	387.019	164.712	808.786	654.569	326.037	538.897	342.126	648.977	171.189	406.872	767.802	173.106	261.651	585.149	615.975	889.628	559.603	426.765
TMEM187	130.515	461.56	126.974	299.973	183.566	213.386	113.064	102.588	125.001	86.2404	334.352	103.215	97.7327	250.749	377.94	201.691	462.361	826.085	280.068	401.174	253.397	139.047	1099.14	295.155	226.023	96.2816	628.702	80.8458	135.7	246.305	140.065	409.532	221.254	441.905	159.901	210.163	166.549	446.607	88.9902	236.061	139.687	230.501	553.663	487.459	284.339	250.44	128.132	246.64	375.259
THG1L	267.86	711.308	387.938	460.386	247.074	518.367	231.08	235.878	331.417	227.992	584.709	206.429	302.883	538.612	398.319	223.67	309.574	434.551	369.689	1093.5	225.612	447.68	770.404	446.4	336.586	165.155	451.721	248.678	459.293	609.337	358.968	425.613	2087.17	568.163	557.684	377.158	518.741	1152.37	487.637	257.684	736.87	428.074	339.342	628.44	316.414	296.265	354.391	602.092	386.821
TIGD5	283.036	241.845	440.552	800.462	253.164	405.635	190.641	256.097	248.357	143.734	287.054	199.978	362.755	192.814	227.876	239.184	1046.31	481.956	211.833	1314.88	418.994	338.522	363.872	722.306	289.701	799.067	388.514	216.953	204.974	399.442	407.614	284.1	447.426	190.303	488.367	360.118	195.191	524.456	269.141	437.883	311.248	1040.07	405.287	461.174	647.565	372.995	391.696	203.115	343.724
MYO1H	6.07048	2.37103	0.701515	16.0413	1.73996	4.02615	16.5057	1.49764	0	7.93015	0.815493	0	0.880474	2.71569	0	2.58578	14.3988	0	16.2948	1.34172	12.2253	5.84778	81.5574	0	3.49881	1.40557	0.842763	9.21029	17.0812	0	10.0645	7.50452	0	5.4895	3.15075	2.27203	0	76.8246	0.723497	279.308	6.56246	0.80314	2.74771	0	4.33444	2.1314	0	0	0
PRR27	0	0	0	0	0	0	0	0	0	0	0	6.45091	0	0	0	0	0	0	0	0	0	0	0	0	0	0	0	0	0	0	0	0	0	0	0	0	0	0	0	0	0	0	0	0	0	0	0	0	0
GLG1	2691.5	1834.39	1706.08	2431.86	2555.13	3105.17	2220.01	5317.37	2280.44	3404.02	3465.03	1926.67	2224.96	2817.08	2188.9	3764.89	1964.64	2609.94	2076.57	5005.95	2136.09	3210.43	2022.62	2118.34	1916.65	2418.28	2540.93	2555.34	2614.37	3270.5	1886.26	2405.73	4034.21	1871	2507.21	3046.8	2262.73	2684.76	2293.49	2293.93	3801.54	1682.58	2461.95	2923.56	2104.8	2764.43	3805.04	4241.59	3442.5
TMA7	1657.24	1301.69	2193.64	2120.66	1538.12	3145.43	2692.9	2266.68	1577.31	1249.99	2460.34	814.965	1233.54	3161.97	2024.02	1517.85	3076.54	2035.8	1580.6	2711.61	2193.88	1385.92	2586	2230.17	2021.61	2228.53	2592.34	2542.04	2082	1590.27	2469.17	1705.67	1479.95	2367.8	2248.85	3902.22	1706.86	2830.22	2446.87	1836.23	2634.36	2380.51	1856.08	998.813	2012.91	2463.9	1670.59	2521.32	1741.75
CISD1	337.67	373.832	622.244	527.759	309.713	386.511	401.913	275.566	451.484	264.669	487.665	249.435	514.197	548.57	1009.69	367.18	592.75	339.74	238.312	309.937	184.491	428.838	580.94	580.228	263.111	319.767	570.551	381.715	508.639	423.002	513.291	391.307	59.0012	368.711	333.98	307.861	328.854	575.673	518.024	68.4756	317.81	478.672	105.787	281.962	423.908	374.061	412.781	321.254	614.92
ALG9	280.76	335.896	375.311	288.744	320.153	328.132	271.519	322.742	457.24	370.735	381.651	227.932	236.848	382.913	385.351	562.406	278.377	436.306	250.533	284.444	367.87	379.456	151.822	203.492	325.389	413.238	309.294	292.682	280.89	331.976	308.646	290.532	282.714	350.413	589.191	381.702	379.774	383.099	410.947	452.299	467.809	374.263	296.752	365.594	298.209	383.652	390.074	258.039	526.624
ZNF444	1137.46	1827.27	1083.84	5908.02	1017.88	1553.09	1358.42	1216.08	1996.73	1979.56	1617.12	898.827	613.691	1329.78	1809.11	1327.8	1645.46	1358.96	2121.39	7406.29	1084.72	931.747	4263.57	2359.41	1342.14	1423.14	1406.57	1453.18	3032.85	2390.23	1545.75	3039.33	14398.8	1290.95	2229.16	899.726	2310.47	2470.68	1268.29	3640.02	2178.74	1657.68	2349.29	6100.41	1470.24	1026.27	776.093	2670.55	2611.04
ZNF669	56.1519	94.0508	67.3455	684.964	52.1988	115.752	45.3906	74.1332	111.021	95.1618	69.3169	150.521	32.5776	120.396	57.4321	82.7448	112.791	78.1313	139.525	194.549	47.7897	50.6808	436.646	121.912	98.6664	68.1702	109.559	108.477	234.391	101.735	62.0646	107.207	1961.79	57.6397	87.4334	92.0174	108.204	249.936	68.7323	86.4955	176.249	101.196	130.516	512.549	75.4192	77.7961	57.5785	301.564	125.086
MICOS10	1526.72	1247.95	742.905	2220.12	1264.95	1684.95	1554.01	1596.49	1000.01	875.29	2542.71	688.097	701.738	1241.98	2916.07	941.222	2023.83	1579.31	1167.12	2928.97	1010.25	1007.77	1617.35	1622.44	856.509	1527.86	2467.61	1223.94	1397.81	1291.49	982.131	1774.28	877.643	865.511	1393.42	1301.88	1007.78	1886.81	1228.5	470.319	1804.68	695.519	1008.41	1720.44	969.181	1766.93	881.518	3407.36	1930.95
CYP24A1	64.4988	0	0	0	6.95984	8.05231	0	0.74882	7.40137	3.96508	0	12.9018	0	0	3.7053	1.29289	3.19973	3.51152	0	0	5.55695	18.8429	0	2.7499	1.39952	1.40557	0	2.04673	2.84686	4.28356	12.5807	5.36037	0	1.82983	5.51382	1.13602	2.12164	1.02433	1.44699	0	0	72.2826	4.12156	5.97376	13.0033	7.4599	0.810964	0	0
NHSL1	816.479	378.574	348.653	1069.96	1229.28	825.361	176.611	354.941	34.5397	506.538	1204.48	2674.98	1224.74	1065.46	209.349	329.686	443.963	430.161	797.429	819.79	886.889	313.831	1301.15	522.48	673.171	662.024	862.147	505.542	373.887	511.886	769.098	1386.19	1637.28	706.315	704.981	764.54	259.901	1033.55	1585.91	1115.43	821.244	648.134	800.957	1053.77	448.181	868.546	460.628	407.267	111.421
RAB5B	2164.12	854.36	1687.85	834.148	2509.89	918.97	898.735	2161.1	1045.24	1525.56	2395.1	3670.57	1790	994.849	1491.38	1542.42	1157.5	1829.5	1426.82	1237.06	2049.4	2482.06	840.669	2148.58	1419.12	1301.56	1820.37	2197.16	1544.9	2144.99	1538.2	1790.36	757.182	1417.21	1482.43	1896.01	1286.78	1102.18	2044.6	782.063	1358.43	1325.18	1176.02	1180.42	2047.59	2085.57	2736.19	639.399	2721.41
SIGIRR	2444.88	3715.4	2303.07	3283.66	3906.21	2976.33	2106.13	2692.76	879.941	3038.24	2795.51	4135.03	957.076	4116.99	2263.94	1755.74	3470.91	2869.79	6901.89	9824.06	4984.58	3637.32	3767.95	3697.69	1381.33	1506.07	3129.18	6913.85	3587.99	5011.77	2459.1	7133.58	19396.6	1718.21	3797.45	3463.72	5644.63	1814.09	2754.35	13403.2	4309.66	2040.78	4416.94	6277.23	3476.22	3301.54	2681.05	3669.55	1313.93
CCDC138	22.7643	46.6302	63.1364	0	28.7093	36.2354	14.0298	28.4552	63.3228	21.8079	35.8817	6.45091	57.2308	21.7255	8.33691	29.7364	91.9923	47.4055	17.3133	34.8847	50.0125	40.2847	32.623	27.499	51.7824	79.4147	33.7105	16.3738	18.9791	37.4812	59.5485	26.8019	90.9602	57.6397	66.1658	52.2568	25.4597	43.0218	56.4328	25.2278	49.6872	72.2826	67.3188	20.3108	43.3444	72.4676	30.0057	36.2706	4.20458
GIMAP2	50.8402	28.4523	26.6576	0	94.8278	51.3335	155.979	113.821	30.4279	52.5372	74.2099	88.1624	51.0675	8.14708	65.769	93.0879	30.3975	50.917	59.0688	18.7841	91.1339	25.3404	28.8588	85.2468	83.2717	48.4922	100.289	93.1262	71.1715	83.5294	83.8711	12.8649	0	59.4696	14.1784	49.9848	310.82	37.9002	6.51148	37.8418	34.6873	24.8973	34.3463	31.0636	110.095	116.161	28.3837	43.5247	48.3527
MIDN	3268.95	1568.83	1320.25	1337.85	1790.42	1056.87	1862.67	1568.78	2253.31	1385.79	1922.12	2726.58	2590.36	1649.33	990.24	1021.38	1071.91	1248.35	1711.98	2643.19	2557.31	1762.13	1741.56	1208.12	2058.7	2864.55	1876.83	2539.99	1773.59	1361.1	1721.87	3608.6	4788.93	1251.61	2257.52	2085.73	1047.03	1910.37	1710.35	4404.06	2259.36	1562.11	2776.56	1967.76	939.706	1383.28	2095.53	3341.04	1188.84
C4BPA	270.895	5.5324	0	227.787	6.95984	137.896	0	95.1002	0.822375	21.8079	35.0662	25.8036	78.3622	0	114.864	11.636	0.799933	14.924	107.953	0	105.582	14.2946	313.682	41.2484	87.4703	6.32507	177.823	5.11683	9.48953	44.9774	226.452	54.6758	0	26.5326	7.0892	9.08814	15.9123	39.9488	83.9257	751.429	65.6246	0	50.8326	83.6327	13.0033	170.512	211.662	1.0363	0
FOXI3	0.758809	0	0	0	0	2.01308	0	0	0	0	0	0	0	0	0	0	0	1.75576	0	0	0	0	0	0	0	0	0	0	0.948953	0	0	0	0	0	0.787689	2.27203	0	0	0	0	0	0	0	1.19475	0	0	0	0	0
USH1C	4521.75	5530.03	4641.22	1514.3	4915.38	6260.67	0	4258.54	0	1476.99	6818.34	5863.88	2331.5	5236.76	485.394	698.159	2806.17	5036.4	4165.37	3111.44	5790.34	5331.23	5363.97	2719.65	3415.54	5488.75	7226.7	3651.37	2622.91	5668.22	5188.27	5877.11	3281.94	3213.19	2444.2	6011.8	2306.22	5366.46	3441.68	4195.03	5240.59	1417.54	5109.36	7942.72	2795.71	5191.02	5173.14	2876.78	56.7618
CACNB1	669.27	137.52	99.6152	506.906	549.827	387.517	558.717	607.293	545.234	848.526	229.154	716.051	268.545	267.948	403.877	527.498	270.377	418.749	709.844	1109.6	645.717	202.073	106.652	373.069	209.929	532.008	215.747	921.029	880.628	493.68	436.13	928.416	860.434	204.026	322.952	607.769	675.743	253.009	309.657	1093.81	417.185	530.073	802.33	1004.79	678.773	558.427	570.108	744.065	516.112
PLEKHA5	106.992	109.067	260.262	195.704	278.393	178.157	177.436	558.62	31.2502	214.114	150.051	488.119	456.086	135.785	383.498	173.247	124.79	148.362	140.543	55.0105	312.3	266.399	283.569	288.739	200.832	146.882	141.584	126.897	247.677	214.178	228.968	122.216	531.011	270.815	107.913	211.299	42.4328	124.968	251.777	291.922	152.811	155.809	254.163	117.086	211.521	192.892	265.185	75.6501	450.941
RPF1	407.481	495.545	639.782	267.89	474.139	358.328	420.895	600.554	594.577	402.455	618.959	576.281	514.197	735.953	636.384	415.017	653.545	474.055	343.21	377.023	263.399	545.793	490.599	503.231	442.949	652.887	468.576	516.799	423.233	590.061	604.711	434.19	280.256	315.646	755.393	486.215	458.275	543.918	707.58	126.139	374.06	771.015	354.454	482.68	569.545	475.302	706.35	879.821	590.743
RNF31	987.97	1462.13	662.23	2186.43	901.299	1138.39	1433.52	1160.67	1221.23	1425.44	1009.58	1326.74	850.538	1182.23	877.229	1214.02	1197.5	904.217	1344.32	3958.07	1310.33	644.556	1558.37	1259.45	1246.28	903.079	837.707	740.916	1226.05	1055.9	633.227	1136.4	3245.07	461.118	881.424	950.847	1118.11	1790.53	1125.04	4771.67	910.306	1115.56	1147.17	3468.37	949.242	1152.02	917.201	1080.86	1261.37
WNT9A	17.4526	0.790343	2.10455	70.5818	48.7189	13.085	18.1563	3.7441	1.64475	113.005	6.52394	21.503	15.8485	28.9674	425.183	18.1004	6.39946	6.14516	14.258	1.34172	8.89111	20.1424	0	6.41642	21.6926	18.9752	10.9559	61.4019	46.4987	23.5596	11.742	18.2253	0	6.40442	4.72613	5.68009	2.12164	0	10.129	0	9.37494	4.0157	0	9.55802	16.4709	2.1314	10.5425	0	1358.08
PGBD2	116.098	47.4206	105.227	149.184	129.627	49.3204	123.793	238.125	113.488	119.944	79.1028	178.475	62.5137	27.1569	56.5058	116.36	127.189	61.4516	135.451	65.7442	166.708	85.1178	42.6608	130.162	96.5672	75.9008	128.943	72.6589	85.4058	171.342	74.6453	119	81.1266	69.5336	89.0088	79.5212	158.062	71.703	112.142	412.655	48.7497	146.975	107.161	34.6478	86.6888	99.1101	84.3403	56.9967	38.8924
ZNF410	628.294	444.963	474.926	434.72	636.825	416.707	605.759	783.266	623.36	601.7	613.251	576.281	358.353	522.318	795.712	639.98	541.555	449.475	522.454	421.3	442.333	501.61	505.656	607.727	649.379	546.064	641.343	507.589	623.462	471.192	435.291	611.082	260.589	644.101	545.868	533.928	638.614	600.256	695.281	1414.56	329.06	587.899	406.661	248.509	534.87	607.449	680.399	703.65	724.239
CPEB3	25.7995	19.7586	31.5682	49.7281	77.4282	15.0981	51.9929	76.3797	18.9146	49.5634	29.3578	176.325	38.7409	36.2092	34.274	46.544	10.3991	21.0691	53.9767	21.4675	33.3417	48.0818	0	15.5827	21.6926	14.0557	13.4842	48.0982	28.4686	31.0558	42.7743	30.0181	2.45838	35.6817	11.0276	19.3123	29.703	26.6325	35.4514	18.0199	6.56246	40.157	19.2339	29.8688	73.6855	36.2338	33.2495	5.18151	39.9435
KLRC4-KLRK1	0	0	0	0	0	0	0	0	0	0	0	0	0	0	0	0	0	0	0	0	0	0	0	0	0	0	0	5.11683	0	0	0	0	0	4.57458	0	0	48.7978	0	0	0	0	0	0	0	0	0	0	0	0
PROK1	0.758809	0	0.701515	0	1.73996	0	0	2.99528	0.822375	0.991269	0	0	0	0	0	0	2.3998	0	0	0	2.22278	0	0	0	0	0.702785	0	0	0	0	0	1.07207	0	0.914916	0.787689	2.27203	0	0	0	0	0	1.60628	0	0	1.73378	0	0	0	1.05114
MAP11	1329.43	780.068	911.268	365.742	1417.2	645.191	926.794	1216.83	715.466	1105.26	775.534	2171.81	1129.65	524.129	211.202	661.959	680.743	993.76	1701.79	627.924	2518.41	909.006	259.729	891.883	501.729	566.445	1494.22	646.767	583.606	866.35	865.55	1431.22	191.754	1084.18	650.631	909.95	1071.43	349.296	876.879	2953.46	271.873	584.686	1456.28	706.099	793.202	1111.53	832.86	254.93	372.105
DENND5A	147.209	184.94	656.618	176.454	230.545	80.5231	949.077	152.011	770.565	751.382	82.3648	79.5612	287.915	176.52	748.47	771.854	193.584	208.935	233.22	33.543	190.048	174.784	35.1324	174.16	228.122	221.377	52.2513	388.879	577.912	137.074	253.291	171.532	420.384	163.77	267.026	207.891	293.847	161.844	107.801	241.466	95.6244	218.454	203.33	86.0222	285.206	117.227	257.076	283.947	988.076
CARNS1	91.0571	5.5324	10.5227	0	40.0191	15.0981	69.3239	77.1285	329.772	34.6944	12.2324	126.868	19.3704	2.71569	6.48427	62.0586	20.7983	16.6797	104.898	49.6436	644.606	23.3911	0	30.2488	16.0945	14.0557	93.5467	5.11683	55.9882	14.9925	8.38711	24.6577	560.511	8.23425	222.128	31.8085	160.184	6.14597	18.0874	37.8418	14.9999	12.0471	19.2339	4.77901	24.2729	249.374	499.554	0	44.1481
MTHFSD	500.814	371.461	376.012	441.136	499.368	582.786	414.293	463.52	482.734	513.477	385.728	546.177	368.919	554.001	419.625	415.017	410.366	610.127	557.08	489.727	969.131	421.69	860.744	451.899	477.238	929.785	493.017	595.599	313.154	542.941	468.001	681.839	720.306	518.758	680.563	404.422	547.383	515.237	410.223	2510.17	449.059	327.681	1136.18	610.519	506.262	710.822	358.446	360.633	405.742
APBB3	443.904	312.185	192.215	221.37	681.194	170.105	963.107	390.135	804.282	960.539	373.496	630.039	247.413	233.55	403.877	942.515	283.976	287.067	900.29	374.339	904.671	187.129	101.633	797.47	257.512	444.16	290.753	552.617	580.759	840.649	317.872	643.244	491.677	165.6	519.875	419.19	760.608	419.975	333.532	1353.29	189.374	221.667	537.177	505.38	488.925	775.83	372.233	290.165	653.812
TBC1D26	1.51762	2.37103	0.701515	0	0	0	0	0	0	3.96508	0	0	15.8485	0.905231	1.85265	1.29289	0.799933	0	4.07371	0	0	0.649754	21.3304	0	0	0	0	0	1.89791	3.21267	0.838711	1.07207	0	0	2.36307	1.13602	0	0	0	5.40597	0	0	0	0	0	1.0657	0	0	8.40916
DSCC1	165.42	103.535	309.368	327.243	28.7093	162.053	71.7997	152.011	150.495	30.7293	71.7634	8.60121	189.302	196.435	66.6953	72.4017	311.974	169.431	62.1241	104.654	97.8023	194.926	104.143	146.661	171.442	406.913	66.5783	48.0982	36.0602	41.7647	208.839	52.5316	27.0422	201.282	182.744	99.9695	115.629	204.866	198.962	75.6835	180.936	455.38	85.1789	50.1796	133.501	193.957	70.5539	104.667	60.9664
SYNGAP1	421.139	175.456	314.279	41.7074	218.365	212.38	505.899	331.727	545.234	866.369	196.534	208.579	338.983	151.174	96.3377	716.26	227.181	337.106	350.339	583.647	585.702	331.374	95.3594	250.24	204.331	692.946	107.874	391.949	406.152	242.021	358.13	197.262	1022.69	459.288	390.694	142.002	319.307	146.479	510.789	423.467	252.186	462.609	504.204	525.691	231.459	272.819	263.563	53.8877	444.634
CCDC89	10.6233	1.58069	4.20909	0	22.6195	2.01308	14.8551	3.7441	1.64475	14.869	4.89296	40.8558	5.28285	0	50.0215	9.05022	2.3998	22.8249	17.3133	9.39203	3.33417	3.89852	0	2.7499	9.79667	7.02785	3.37105	9.21029	1.89791	3.21267	13.4194	8.57659	0	10.0641	2.36307	4.54407	8.48657	5.12164	2.89399	0	0.937494	0.80314	6.86927	0	6.06821	2.1314	7.29868	0	22.074
CASS4	6.07048	15.0165	418.103	40.1033	18.2696	9.05885	75.9261	5.99056	72.369	25.773	3.26197	10.7515	13.2071	2.71569	5.55794	14.2218	3.19973	3.51152	19.3501	2.68344	1.11139	8.4468	0	6.41642	11.1962	4.9195	7.58487	8.18692	4.74476	6.42534	4.19356	4.2883	108.169	5.4895	5.51382	1.13602	44.5545	2.04866	5.06448	12.6139	8.43744	3.21256	2.74771	4.77901	7.80199	4.2628	54.3346	8.29042	3.15343
EIF4EBP3	622.983	754.777	272.188	490.864	849.97	727.727	527.357	162.494	553.458	343.97	602.649	331.147	93.3303	839.149	828.133	469.318	786.334	739.175	570.32	2342.64	571.254	203.373	844.433	688.39	412.86	569.959	449.193	814.599	340.674	1026.98	546.84	875.885	4.91677	608.419	1034.24	828.157	440.241	900.385	214.879	1702.88	704.058	883.454	741.881	590.208	1343.68	698.034	443.597	732.666	566.567
C4orf50	1.51762	1.58069	0	0	4.3499	3.01962	20.6321	0	3.2895	1.98254	1.63099	2.1503	1.76095	0	0	100.845	0	0	13.2396	0	1.11139	0.649754	0	2.7499	1.39952	0	0	2.04673	7.59162	0	0.838711	4.2883	0	0	0.787689	0	0	0	0.723497	1.80199	0	0	0	0	3.46755	0	0	0	6.30687
ASZ1	0	0	0	0	0	0	0	0	0	0	0	0	0	0	0	0	0	0	0	0	0	0	0	0	0	0.702785	0	0	0	0	0	0	0	0	0	0	0	0	0	0	0	0	0	0	0	0	1.62193	0	0
ZNF280B	8.3469	28.4523	0.701515	0	16.5296	26.17	10.7287	10.4835	13.9804	5.94761	8.97042	23.6533	35.219	4.52615	6.48427	15.5147	31.9973	22.8249	5.09214	13.4172	23.3392	1.29951	35.1324	38.4985	25.8912	12.6501	25.2829	12.2804	10.4385	9.63801	20.1291	8.57659	24.5838	72.2784	18.1168	14.7682	6.36492	33.8028	41.2394	25.2278	0	28.913	28.8509	14.337	13.0033	0	10.5425	36.2706	14.716
ZNF574	327.806	428.366	627.155	486.052	357.562	244.589	163.406	677.683	475.333	373.708	322.12	389.205	378.604	429.079	263.076	409.845	831.13	724.251	417.555	873.459	660.165	478.219	466.759	763.554	771.138	546.064	428.967	471.771	542.801	582.564	617.292	573.56	774.391	858.192	812.895	518.024	632.249	447.632	750.267	650.518	684.37	906.745	849.041	659.503	468.119	541.376	368.178	207.261	590.743
NKX2-3	153.28	119.342	1.40303	52.9363	140.937	95.6211	0	96.5978	46.8754	576.918	37.5127	51.6073	74.8403	57.9348	14.8212	81.4519	43.1964	53.5507	260.718	41.5933	52.2353	64.3256	35.1324	150.328	46.1843	76.6036	32.025	187.276	371.041	38.5521	81.355	90.0542	0	24.7027	94.5226	46.5767	223.833	12.2919	41.2394	36.0398	138.749	27.3068	26.1032	23.8951	106.627	31.971	12.1645	11.3993	32.5855
ZNF418	10.6233	106.696	3.50758	28.8744	20.0095	0	35.4872	8.98585	129.113	34.6944	1.63099	10.7515	6.16332	9.05231	26.8634	59.4728	4.7996	7.02304	40.7371	4.02516	1.11139	3.24877	0	11.9162	9.79667	18.2724	1.68553	13.3037	26.5707	7.49623	5.03227	4.2883	0	5.4895	2.36307	12.4962	26.5205	2.04866	43.4098	1.80199	4.68747	3.21256	0	13.1423	6.9351	0	7.29868	2.07261	109.319
AOC1	9929.78	5066.1	4044.24	8294.96	20367.1	11578.2	44.5653	4464.47	184.212	1415.53	9817.72	17447.6	1350.65	10196.5	1758.16	767.975	2325.41	7481.29	8677.01	14486.5	5688.09	8345.44	11790.7	894.633	3136.33	707.705	16383.3	6667.22	2087.7	7100	5039.82	16263.4	3444.19	4320.24	2338.65	11753.2	2329.56	1371.58	3058.95	3829.23	6902.77	2484.11	5325.06	12047.9	8221.56	6487.98	6383.91	6637.52	4.20458
MAGEA9	0	0	0	28.8744	2.60994	6.03923	0	0	0	0	0	2.1503	0	0	0	0	0	0.87788	0	0	0	0	5.01892	0	0	0	0	0	0	0	0	0	0	0	0	0	0	0	0	0	0	0	1.37385	0	0	0	0	0	0
SPDYE2B	15.935	66.3888	8.41818	86.6231	7.82982	38.2485	22.2827	13.4788	22.2041	13.8778	43.2211	21.503	10.5657	18.1046	22.2318	18.1004	7.99933	24.5806	30.5528	79.1614	18.8936	6.49754	119.199	10.0829	11.896	14.0557	22.7546	11.257	33.2134	28.914	8.38711	41.8109	560.511	11.8939	20.4799	37.4886	36.0679	70.6787	6.51148	84.6935	30.9373	4.81884	48.0849	176.823	17.3378	7.4599	4.86579	47.6699	13.6649
NPC2	2769.65	2684	1339.89	8272.51	4495.18	2560.63	6551.11	1602.48	5251.68	3091.77	3869.51	2083.64	1367.38	3515.92	5026.23	2570.26	3493.31	2429.09	2337.29	4853	1362.56	2047.37	3193.29	2640.82	4223.76	1991.69	3657.59	3295.24	2891.46	2363.46	1213.62	4039.58	1416.03	2202.2	2004.67	3092.24	3252.48	2867.1	3563.95	1376.72	1702.49	2304.21	1247.46	2526.9	4644.79	3884.48	1543.26	3027.04	1950.92
HERC6	697.346	976.073	197.827	494.073	497.628	213.386	174.96	693.408	77.3032	142.743	732.313	462.315	34.3385	167.468	349.224	175.833	440.763	562.721	335.063	244.193	114.473	153.992	283.569	209.909	146.95	179.21	237.659	252.771	615.87	249.517	194.581	334.487	81.1266	75.9381	182.744	159.042	590.877	479.386	161.34	187.407	114.374	352.579	207.452	359.621	260.933	858.954	218.149	613.491	594.948
BCO1	28.8348	38.7268	15.4333	8.02066	86.128	11.0719	0	101.84	0	39.6508	100.306	126.868	217.477	19.9151	1.85265	3.87866	13.5989	53.5507	20.3686	4.02516	47.7897	18.1931	57.7176	21.0825	31.4893	12.6501	76.6915	15.3505	14.2343	32.1267	40.2581	47.1713	0	32.937	6.30151	32.9445	5.3041	18.4379	30.3869	37.8418	7.49995	3.21256	35.7202	20.3108	72.8186	35.1681	39.7372	5.18151	9.4603
GFRA2	7.58809	5.5324	1.40303	0	46.1089	15.0981	0	0.74882	11.5132	13.8778	5.70845	4.30061	0.880474	0	1.85265	1.29289	1.59987	7.02304	45.8293	0	2.22278	2.59902	28.8588	0.916632	4.89833	2.10836	0	10.2337	17.0812	5.35445	4.19356	9.64867	0	0	2.36307	1.13602	0	0	7.95847	7.20795	0	0.80314	8.24312	0	4.33444	3.1971	4.05482	1.0363	136.649
DEK	853.661	1413.13	2629.28	357.721	1072.68	1255.15	968.884	1055.09	1173.53	700.827	1047.09	1135.36	2854.5	2269.41	1201.44	767.975	1240.7	1233.42	592.725	623.899	740.185	2023.33	917.207	1355.7	1669.63	2833.63	1173.13	991.641	725	962.73	1518.07	726.866	356.466	2031.11	1698.26	970.159	920.792	860.436	1907.86	290.12	1206.55	2095.39	655.328	959.386	855.618	1333.19	2876.49	1009.36	1166.77
CLEC19A	0.758809	0	0	0	0.86998	0	0	0	0	0	0	4.30061	0.880474	0	0	1.29289	0	0	0	0	0	0	0	0	0	0	0	0	0	0	0	0	0	0	0	0	0	0	0.723497	0	0	0	0	0	0	0	0.810964	0	0
FAM135A	234.472	180.198	173.274	155.601	381.051	130.85	82.5284	182.712	46.8754	120.935	367.787	1004.19	347.787	223.592	121.348	56.8871	89.5925	159.774	205.722	40.2516	237.837	474.97	195.738	161.327	178.439	182.021	278.955	134.061	74.0183	346.968	315.355	230.496	9.83353	267.156	237.094	144.274	86.9873	104.481	259.736	445.091	148.124	213.635	168.984	87.2169	167.309	189.695	321.142	164.772	95.6542
UGT1A10	78.1574	0	8.41818	0	218.365	50.3269	0	32.1993	0	14.869	53.0071	657.993	792.427	22.6308	6.48427	9.05022	68.7942	14.0461	93.6954	0	17.7822	31.1882	5.01892	3.66653	14.695	0	61.5217	4.09346	0	83.5294	26.8388	69.6848	0	61.2994	4.72613	61.3449	10.6082	0	105.631	0	0	8.0314	5.49541	0	242.729	37.2995	3.24386	0	0
GGN	10.6233	14.2262	18.9409	0	7.82982	6.03923	28.8849	56.1615	28.7831	107.057	0.815493	0	23.7728	11.768	12.9685	47.8369	7.1994	15.8018	7.129	18.7841	13.3367	68.2242	8.78311	5.49979	6.29786	10.5418	14.327	17.3972	101.538	9.63801	6.70969	5.36037	12.2919	1.82983	5.51382	12.4962	3.18246	18.4379	14.4699	18.0199	6.56246	4.81884	6.86927	45.4006	5.20133	11.7227	8.10964	8.29042	23.1252
RAE1	774.744	1349.91	1012.99	593.529	478.489	1246.09	602.457	950.253	693.262	409.394	498.266	350.499	665.639	1081.75	553.942	607.657	1703.86	1769.81	649.757	937.861	867.995	892.762	943.557	1090.79	1560.47	1726.74	628.702	645.743	771.499	571.855	1310.07	1285.42	975.978	1522.42	1566.71	557.785	785.007	1298.85	1037.5	583.844	1380.93	1622.34	1934.39	1045.41	1320.27	786.487	567.675	840.442	524.521
DZIP1L	53.1167	23.7103	15.4333	76.9983	43.499	19.1242	301.229	28.4552	56.7439	311.258	13.8634	10.7515	61.6332	12.6732	234.36	214.619	8.79926	20.1912	49.903	17.4423	20.005	35.7365	21.3304	10.9996	27.9905	43.5727	10.9559	81.8692	271.401	23.5596	15.0968	6.43244	2.45838	7.31933	28.3568	30.6725	16.9731	18.4379	26.0459	3.60398	21.5624	6.42512	5.49541	10.7528	20.8053	4.2628	47.8469	3.10891	150.314
CENPK	66.7752	90.0991	118.556	28.8744	46.1089	54.3531	98.2088	156.503	171.054	81.284	97.8592	68.8097	134.713	116.775	16.6738	71.1088	191.184	71.1083	59.0688	24.1509	165.597	207.271	47.6797	105.413	192.435	89.9565	88.4902	76.7524	66.4267	112.443	267.549	22.5136	103.252	268.071	174.867	159.042	148.515	98.3355	327.021	100.911	88.1244	190.344	108.534	8.36327	93.6239	123.621	87.5841	54.924	10.5114
ZNF792	36.4229	14.2262	105.929	46.5198	47.8489	37.2419	25.5838	59.9056	31.2502	83.2666	12.2324	47.3067	75.7208	55.2191	9.26324	65.9373	71.194	36.871	47.8661	17.4423	17.7822	57.8281	12.5473	65.0809	62.2788	78.0092	43.8237	57.3084	81.61	61.0408	55.355	32.1622	49.1677	54.895	65.3782	29.5365	51.9802	15.3649	71.6262	16.2179	37.4997	102.802	35.7202	14.337	58.0815	58.6135	110.291	4.14521	48.3527
CYP11B2	0	0	0	0	0	0	0	0	0	0	0	0	0	0	0	0	0	0	0	0	0	0	0	0	0	0	0	0	0	0	0	0	0	0	0	0	0	0	0	0	0	0	0	0	0.866888	1.0657	0	0	0
DYRK1A	1038.81	925.491	658.723	652.882	1027.45	568.694	2057.43	713.626	1059.22	1114.19	1168.6	1414.9	694.694	1049.16	1641.45	919.243	590.351	737.419	1073.42	963.354	637.937	559.438	509.42	694.807	778.135	861.615	702.022	1165.61	938.514	854.571	839.55	772.965	452.342	750.231	756.181	521.432	1109.62	828.682	829.128	2113.73	848.432	685.882	787.218	645.166	754.192	929.29	573.352	1817.68	1417.99
HPCAL4	0	0	0.701515	0	0	0	0	0	3.2895	2.97381	0.815493	0	0.880474	0	34.274	0	0.799933	0	9.16585	0	0	0.649754	1.25473	9.16632	2.09929	0	0	0	0	0	0	1.07207	0	0	0.787689	0	21.2164	0	1.44699	0	0.937494	1.60628	0	0	0.866888	0	0	0	7.35801
POLD2	3135.4	5892	5243.83	7005.24	1116.18	7353.77	1706.69	3488.01	6316.66	1856.65	4022.01	991.29	2890.6	3276.03	2189.83	2135.85	11568.6	6041.57	2904.56	14369.8	5832.57	3380.02	10674	4710.57	4395.91	7399.63	6900.55	1714.14	3084.1	3221.24	4043.43	3953.81	6755.64	7109.82	7854.04	3220.61	3376.59	9257.88	6298.77	2672.35	5568.71	7924.58	5142.33	7632.08	2529.58	2405.28	2141.76	5906.93	2532.21
DCAF12L2	0	0	0	0	0.86998	0	35.4872	0.74882	0	6.93888	0	0	0	0	0.926324	5.17155	0	0	0	0	0	0	0	0	0	0	0	2.04673	0	0	0	0	0	0	0	0	0	0	0	0	0	0	0	0	0	0	0	6.21782	19.9718
JOSD2	808.891	1591.75	961.076	2377.32	683.804	1175.64	2960.29	645.483	1477.81	1130.05	1577.98	410.708	417.345	1394.06	2499.22	1082.15	1151.1	1475.72	1486.9	2879.33	916.896	628.962	2954.89	1160.46	1256.07	711.921	2116.18	1058.16	2249.02	843.862	770.776	2151.65	1711.03	796.892	1125.61	800.892	1222.07	2243.28	478.232	819.905	1421.24	1022.4	1802.5	1476.71	1024.66	726.807	697.429	1276.72	1810.07
CHD7	931.818	844.876	944.941	1652.26	708.163	1616.5	236.857	620.772	997.54	1176.64	789.397	1389.1	1106.76	1685.54	291.792	897.264	2159.82	921.774	1349.42	2729.06	1450.36	921.351	2946.1	1521.61	681.568	1228.47	1145.32	999.828	2769.99	1016.27	1218.65	1847.18	30400.4	741.082	1840.04	1370.04	1781.12	2337.52	738.691	2659.74	1955.61	2435.12	2633.68	4749.14	1035.93	1356.64	894.494	1048.74	228.098
CBX8	245.854	278.201	635.573	121.914	151.376	426.772	229.429	811.721	107.731	456.975	225.892	88.1624	207.792	199.151	119.496	343.908	355.17	402.069	233.22	150.272	845.767	217.668	304.899	350.153	385.569	346.473	360.703	1347.77	366.296	274.148	330.452	293.748	31.959	346.753	719.16	246.516	357.497	326.761	306.763	1036.14	398.435	465.821	1366.98	105.138	308.612	585.069	292.758	71.5049	140.853
ZNF14	45.5286	116.971	69.45	40.1033	82.6481	49.3204	72.625	54.6639	113.488	85.2491	74.2099	122.567	71.3184	116.775	131.538	81.4519	88.7926	89.5438	102.861	83.1865	102.248	36.3862	92.85	76.9971	104.964	130.015	53.0941	106.43	58.8351	126.365	58.7098	103.991	39.3341	83.2574	132.332	56.8009	193.069	131.114	63.6678	59.4656	25.3123	106.818	100.291	43.0111	71.9517	49.0222	58.3894	203.115	105.114
CHML	106.992	94.0508	148.721	38.4992	107.007	85.5558	78.402	89.1096	37.8292	53.5285	92.9662	169.874	176.095	121.301	87.0744	87.9164	75.9936	66.7189	36.6634	48.3019	46.6783	159.839	175.662	130.162	371.574	60.4395	85.9619	168.855	94.8953	114.585	175.291	76.1173	135.211	114.365	54.3505	103.378	98.6563	149.552	209.091	41.4457	256.873	110.03	57.7018	64.5166	106.627	94.8473	135.431	47.6699	56.7618
EIF2B5	1399.24	2126.02	886.014	1610.55	963.937	1927.52	1632.41	1152.43	1403.79	1224.22	1561.67	778.41	881.355	1994.22	1285.74	1039.48	1715.86	1289.61	1598.93	3738.03	1650.41	832.335	2180.72	1721.43	1104.92	1444.22	1566.7	1305.81	1447.15	1295.78	1314.26	1525.56	5169.98	1365.06	1488.73	1704.03	2142.86	3222.54	1452.06	2355.2	2142.17	1358.91	2191.3	3302.3	1241.38	1186.12	1051.82	2076.75	1244.56
COL5A3	345.258	216.554	375.311	182.871	185.306	214.393	2081.37	212.665	489.313	1394.72	55.4535	62.3588	739.599	114.964	145.433	2135.85	175.185	171.187	335.063	856.016	204.496	330.725	95.3594	65.9975	337.285	361.934	101.132	653.93	472.579	94.2384	316.194	95.4146	216.338	141.812	149.661	194.259	330.976	142.382	790.783	227.051	194.061	106.818	49.4587	222.224	156.907	54.3507	643.095	52.8514	448.839
FAM184B	9.86452	0	4.20909	0	1.73996	0	0	0.74882	0	0.991269	4.07747	4.30061	0.880474	261.612	10.1896	0	3.99967	48.2834	20.3686	87.2117	7.77972	0.649754	6.27365	20.1659	2.79905	2.10836	4.21382	5.11683	2.84686	13.9216	6.70969	2.14415	0	21.0431	3.93844	15.9042	0	261.204	10.8525	9.00994	0.937494	18.4722	19.2339	93.1907	36.4093	87.3874	0	0	1.05114
UTP3	455.286	337.476	453.88	187.683	306.233	435.831	466.286	560.118	532.076	354.874	499.082	273.089	426.15	677.113	380.719	345.201	455.962	685.624	476.624	253.585	515.685	380.106	470.524	633.393	575.204	468.055	545.268	498.379	344.47	535.445	802.647	349.496	277.797	841.723	233.944	669.114	549.505	485.532	618.59	682.954	479.997	956.54	593.505	158.902	579.948	698.034	569.297	241.459	370.003
MFGE8	1461.47	553.24	1114.71	1931.37	1267.56	919.976	1833.78	1049.85	4142.3	15319.1	561.059	129.018	1565.48	1426.64	3311.61	4694.48	828.731	860.323	1908.53	1190.1	308.966	11438.9	411.551	650.809	841.114	1572.83	589.934	2192.05	4728.63	610.408	682.711	456.704	194.212	297.348	817.621	748.635	1751.42	312.42	324.127	142.357	1318.12	296.359	388.801	1221.04	492.392	192.892	1127.24	679.815	1538.88
GBP7	0.758809	0.790343	0	0	0	0	0	0	0	0	3.26197	0	0	0	0	0	0	0	0	0	0	0	0	0	0	0	0.842763	0	0	1.07089	0	0	0	0	0	0	0	0	0	0	0	0	0	0	0	0	0.810964	0	2.10229
C2orf49	212.467	228.409	238.515	163.621	167.036	197.282	73.4503	164.741	194.08	153.647	159.021	316.095	288.796	275.19	199.16	179.711	240.78	217.714	138.506	101.971	235.615	290.44	196.993	188.826	380.671	279.709	185.408	203.65	123.364	180.98	208	140.442	553.136	290.943	304.048	210.163	138.968	247.887	268.418	97.3074	261.561	348.563	129.142	149.344	217.589	285.608	252.21	168.917	189.206
LOC107986244	0	0	0	0	0	0	0	0	0	0.991269	0	0	0	2.71569	0	0	0.799933	0	0	0	0	0	0	0	0	0.702785	0	0	0.948953	0	0	0	0	0	0.787689	0	0	0	0	0	0	0	0	0	0	0	0	0	0
GPM6B	4.55286	3.16137	8.41818	6.41653	45.2389	0	76.7514	5.99056	46.053	13.8778	1.63099	15.0521	13.2071	10.8628	203.791	199.105	12.7989	17.5576	104.898	8.05031	0	5.84778	35.1324	7.33305	45.4845	15.4613	0	21.4907	48.3966	4.28356	10.0645	1.07207	29.5006	62.2143	36.2337	6.8161	1.06082	41.9975	0.723497	0	5.62496	45.779	0	5.97376	6.06821	5.3285	17.0302	25.9076	466.708
RHOA	8589.72	3999.92	8886.09	5336.95	7396.57	7403.09	10982.9	9578.16	11257.5	9802.66	10389.4	7984.08	7359.01	7009.2	9724.55	8193.03	7597.76	6081.95	5923.18	5843.18	3572.01	8109.58	4903.48	7077.31	5547.01	5305.33	7680.95	7432.7	6934.95	6423.2	7188.6	7559.19	2546.88	6057.66	5609.92	6874.04	5826.03	6046.61	7943.28	1778.56	7342.45	5579.41	3508.82	4238.98	5985.86	6146.96	14065.4	8010.62	9404.59
SFTA2	146.45	121.713	117.855	54.5405	9.56978	99.6473	0.825284	63.6497	0	2.97381	39.9592	0	33.458	687.975	201.012	1.29289	27.1977	4.3894	6.11057	2.68344	2.22278	277.445	8.78311	1.83326	6.99762	75.198	45.5092	22.514	18.9791	1.07089	17.6129	12.8649	9.83353	15.5536	3.93844	71.5691	2.12164	318.566	10.8525	1.80199	6.56246	3.21256	43.9633	51.3744	2.60066	17.0512	204.363	216.587	0
LOC107987290	133.55	67.9695	58.2258	20.8537	26.9694	2.01308	14.0298	104.086	1.64475	80.2928	186.748	86.0121	14.9681	79.6603	0	21.9791	38.3968	33.3594	60.0873	6.70859	60.015	20.1424	32.623	11.9162	48.2836	28.1114	68.2638	64.472	30.3665	71.7497	6.70969	11.7928	0	59.4696	2.36307	15.9042	11.669	75.8003	123.718	61.2676	35.6248	0	104.413	20.3108	78.8868	7.4599	53.5236	5.18151	35.7389
GTF2E2	394.581	352.493	561.914	340.076	439.34	711.623	411.817	611.038	652.965	342.979	570.03	372.002	324.895	255.275	553.015	468.025	261.578	304.624	310.621	387.757	320.08	516.554	355.088	294.239	524.122	342.959	669.997	514.753	466.885	361.961	783.356	346.28	597.387	348.583	261.513	624.81	849.717	309.347	564.328	421.665	588.746	1534	354.454	212.666	302.544	846.166	813.397	464.264	249.121
DCPS	669.27	647.291	1101.38	848.586	468.919	785.1	618.138	1264.76	1517.28	603.683	874.209	363.401	757.208	789.361	680.848	857.185	603.15	781.313	465.422	640	456.781	890.812	573.411	679.224	517.124	1130.78	718.877	601.739	522.873	948.809	501.549	621.803	1192.32	474.842	1130.33	564.601	927.157	776.441	355.237	371.21	1110.93	518.025	383.305	970.139	662.302	825.918	488.2	870.494	524.521
UQCRC1	8473.63	7274.31	4318.53	11347.6	7366.99	13244	3131.13	4210.62	4933.43	3187.92	10674	5661.75	7034.99	7225.55	6774.21	4310.49	9446.41	8312.65	7113.72	43106.7	5784.78	5047.29	16304	8558.59	6180.3	6716.52	13298	4934.67	5116.75	8753.46	6620.79	14319.7	14794.5	6215.03	8011.58	11661.2	6534.66	20037.9	9821.48	3569.74	14797.4	6578.52	7307.53	15113.6	8045.59	7822.24	6787.77	8954.69	11450.1
SPANXD	0	0	0	0	0	0	0	0	0	0	0	0	0	0	0	0	0	0	0	0	0	0.649754	0	0	0	0	0	0	0	0	0	0	0	0	0	0	0	0	0	0	0	0	0	0	0	0	0	0	0
SLC19A1	768.674	828.279	956.867	1256.04	224.455	954.198	530.658	278.561	572.373	127.874	455.045	17.2024	652.432	754.963	111.159	347.787	1103.11	694.403	433.85	2113.21	741.297	251.455	582.194	897.383	645.88	934.002	773.657	514.753	486.813	533.303	790.066	647.533	1484.86	993.599	891.664	564.601	826.379	1038.67	536.112	1445.19	1376.24	1213.54	1136.18	529.275	782.8	731.07	646.338	731.63	96.7053
FNDC3B	869.596	399.123	546.48	333.659	745.573	725.714	2312.45	444.051	481.912	1019.02	925.585	982.689	1003.74	736.858	1092.14	1525.61	547.154	530.24	366.634	603.773	509.016	762.161	666.261	453.733	616.49	524.981	623.645	879.071	780.039	449.774	756.518	500.659	499.052	447.394	597.856	685.018	260.962	1165.69	411.67	472.121	439.685	884.257	571.523	787.342	454.249	991.101	884.762	1959.65	521.368
SYTL3	84.9867	146.213	135.392	142.768	113.097	107.7	573.573	57.6592	309.213	149.682	170.438	64.5091	75.7208	56.1243	109.306	607.657	35.1971	60.5737	180.262	161.006	82.2428	75.3714	80.3027	40.3318	63.6783	52.0061	63.2073	75.729	180.301	103.876	56.1937	71.829	54.0844	41.1712	37.8091	43.1687	278.996	68.63	34.0044	259.486	81.562	26.5036	90.6743	93.1907	73.6855	71.4019	140.297	93.2672	58.8641
PPP1R1C	3.03524	0.790343	9.1197	0	6.08986	0	0	75.6309	0.822375	0.991269	13.8634	2.1503	0	6.33662	47.2425	1.29289	3.99967	7.90092	1.01843	6.70859	5.55695	24.0409	10.0378	1.83326	13.2955	4.9195	1.68553	16.3738	12.3364	13.9216	4.19356	4.2883	0	4.57458	25.206	4.54407	2.12164	0	5.06448	3.60398	7.49995	0.80314	0	0	6.06821	6.3942	8.10964	10.363	1.05114
RUFY3	264.066	199.957	246.933	280.723	381.051	296.929	590.903	366.173	548.524	726.6	302.548	442.963	241.25	263.422	537.268	612.829	239.18	473.177	584.578	195.891	371.204	418.441	307.409	382.235	356.879	219.269	324.464	705.099	564.627	467.979	525.033	288.388	381.049	392.499	148.085	306.725	302.334	227.401	371.154	569.428	351.56	373.46	637.468	275.988	383.164	403.9	476.036	443.538	645.403
ABCB1	764.121	791.133	6.31364	0	2171.47	207.347	89.1307	622.27	23.0265	184.376	235.677	1440.7	73.9599	545.854	195.454	201.691	80.7932	682.113	578.467	736.603	76.6859	239.109	116.69	408.818	39.1867	916.432	434.023	128.944	530.465	173.484	204.646	452.415	34.4174	328.455	680.563	135.186	89.1089	29.7055	46.3038	45.0497	190.311	239.336	17.8601	78.8537	169.91	222.731	1944.69	528.514	68.3244
COL6A1	5710.04	3205.63	2827.11	7476.86	6115.09	2591.84	15325.5	2370.77	14715.6	25236.7	1190.62	709.6	8458.72	3229.86	15778.1	42418.4	2582.98	3845.99	6214.45	9817.35	5601.4	11521.4	1998.78	1213.62	4219.57	9590.91	993.618	6449.25	15685.2	1232.59	1741.16	1885.78	7033.43	1413.55	4289.75	3358.07	3593	2869.14	1503.43	2486.74	4780.28	1346.87	1191.13	4695.38	1934.89	684.179	5684.05	1509.89	73149.2
MSRA	169.973	103.535	149.423	301.577	331.462	652.237	219.526	366.173	107.731	152.655	269.928	193.527	43.1433	176.52	325.14	164.197	146.388	215.081	202.667	271.027	167.82	189.078	396.495	131.078	197.333	81.5231	351.432	276.309	253.37	266.652	257.484	328.055	113.086	142.727	70.1043	315.813	288.543	128.041	265.524	133.347	738.745	49.7947	149.75	124.254	108.361	323.973	236.802	465.3	640.147
SOX7	30.3524	11.0648	52.6136	51.3322	38.2791	10.0654	149.376	30.7016	14.8027	139.769	8.15493	8.60121	27.2947	9.05231	31.495	151.268	18.3985	13.1682	19.3501	10.7337	21.1164	20.1424	5.01892	7.33305	51.0826	19.678	8.42763	47.0748	79.712	6.42534	50.3227	11.7928	66.3763	13.7237	14.1784	17.0403	19.0948	14.3406	20.2579	10.8119	18.7499	24.0942	5.49541	22.7003	25.1397	8.5256	37.3044	53.8877	57.813
PFKL	6750.37	6414.42	5788.9	7197.74	6590.1	6495.19	4648	3872.15	3932.6	5558.04	9948.2	6349.85	6271.62	10829.3	4888.21	4336.35	6521.05	7208.27	9120.02	31598.8	7366.29	3826.4	6965	8571.42	7269.83	5939.94	10328.1	8413.08	6825.82	8397.92	4305.94	12008.3	44381.2	5115.3	6984.44	5463.11	6963.23	8773.37	6533.9	18987.6	11489	5986.61	9821.68	13690.7	7515.05	5424.41	6362.01	14053.3	3680.06
USP7	1996.43	1705.56	1914.44	1451.74	2072.29	2492.19	1184.28	1311.18	1790.31	1447.25	1966.15	1950.33	2017.17	2655.04	1559	1636.8	2193.42	2964.6	1816.88	2502.3	2921.84	1921.32	2276.08	2471.24	3186.02	3200.48	1895.38	1799.08	1566.72	2149.28	2028	2765.95	3363.07	3127.18	3098.77	1873.29	1889.32	2083.48	2200.16	2856.15	3493.1	2979.65	2746.33	2997.63	2485.37	1813.82	2066.34	1665.34	1980.36
LRRC57	249.648	312.185	316.383	1033.06	344.512	283.844	323.511	277.812	223.686	277.555	265.851	419.309	283.513	332.22	244.549	223.67	230.381	167.675	324.879	238.826	192.27	221.566	928.5	303.405	314.193	223.486	275.584	155.552	329.287	329.834	235.678	277.667	2829.6	156.451	183.531	198.803	216.407	340.077	228.625	176.595	362.81	345.35	375.062	658.309	359.758	127.884	229.503	408.303	196.564
MTBP	79.675	30.033	86.9879	0	44.369	14.0915	25.5838	72.6356	59.211	54.5198	17.9408	19.3527	89.8084	43.4511	25.9371	29.7364	147.188	51.7949	7.129	2.68344	127.81	96.8133	10.0378	74.2472	100.066	256.517	21.9119	31.7243	21.8259	27.8431	105.678	13.937	0	91.4916	111.852	47.7127	51.9802	21.5109	62.2208	75.6835	55.3121	183.919	56.328	4.77901	84.955	100.176	41.3592	3.10891	11.5626
OTC	5.31167	244.216	9.1197	89.8314	22.6195	3.01962	0	0	0	0	91.3352	21.503	744.001	55.2191	0	10.3431	16.7986	107.979	77.4005	9.39203	1.11139	0	40.1513	2.7499	0	0	498.916	0	4.74476	6.42534	5.03227	16.0811	285.172	65.874	9.45226	31.8085	0	0	26.7694	7.20795	0	0.80314	19.2339	5.97376	6.06821	8.5256	60.8223	21.7624	0
CTDSPL2	162.385	158.069	224.485	157.205	180.956	127.83	297.102	260.59	303.456	209.158	318.858	253.736	289.676	206.393	251.034	212.034	152.787	101.834	178.225	131.488	103.359	250.155	156.841	153.078	310.694	188.346	122.201	114.617	107.232	141.358	204.646	121.144	120.461	132.663	157.538	119.282	203.678	132.138	232.243	113.525	144.374	277.887	201.956	81.2432	234.06	98.0444	186.522	287.056	222.843
BIRC5	292.142	793.504	1484.41	922.376	107.007	1028.68	204.67	1057.33	729.446	204.201	428.134	86.0121	493.066	696.123	186.191	368.473	1277.49	900.705	279.049	1053.25	154.483	532.798	1490.62	775.47	696.963	710.516	787.141	281.425	304.614	236.667	769.937	409.532	494.135	809.701	699.468	705.467	668.317	1681.95	855.174	205.427	1295.62	837.675	702.039	1045.41	618.958	459.317	280.594	1240.45	13.6649
RPS3	27154.8	61099.8	45120.8	41957.7	16489.6	71160.3	24534	23030	53989.7	19886.8	41679	9209.75	23132.7	77725.8	50352.2	16586.5	45197	56572.3	25287.6	121376	35751.2	22688.1	78083.1	70240.6	41760.4	34308.6	38477.2	22270.5	27188.5	58091.5	32133.6	36678.9	36202.2	53217.9	39058.3	27754	70119.2	97471	21985.6	19838.1	68484.9	38275.3	34123.8	65407.9	31712.5	35359.9	22411	66222.9	34101.2
ERCC2	608.565	708.147	581.556	1719.63	338.422	782.08	698.19	584.829	847.046	770.216	590.417	230.082	522.121	816.518	716.975	695.574	722.34	668.945	519.398	2643.19	446.778	463.924	750.328	673.724	608.093	790.633	708.764	469.725	994.503	666.094	473.033	524.244	2905.81	464.778	760.12	605.497	964.286	1288.61	539.729	1679.45	779.995	552.56	833.929	1756.29	733.387	595.726	466.304	1437.35	798.87
PCSK7	4464.08	2724.31	1837.27	1166.2	4227.23	2890.78	2916.55	3166.01	2126.66	2271	4306.62	6089.66	2479.42	3592.86	838.323	2730.58	1619.06	2115.69	4658.29	6087.38	4695.62	2850.47	1429.14	1987.26	2899.11	1882.76	4389.11	3494.79	2157.92	2580.85	2885.17	5678.78	5730.49	1863.68	2557.63	5460.84	2540.67	3165.17	4603.61	11201.2	2159.05	1481.79	3948.45	3578.28	3466.68	3916.45	5158.54	2249.81	1196.2
MAGED1	1016.05	1098.58	1528.6	846.981	1361.52	717.662	1572.17	1300.7	1010.7	2348.32	1103.36	1776.15	2781.42	719.659	1276.47	2177.22	1009.52	1660.95	1142.68	857.358	657.942	1330.7	978.689	1024.79	688.566	1373.24	2512.28	1331.4	1375.98	1533.52	1188.45	979.876	184.379	1469.36	1238.25	1210.99	641.797	725.225	950.676	450.497	1109.06	344.547	857.285	1464.77	1074.07	1064.63	1304.03	780.336	1458.99
RAB11FIP2	97.1276	82.986	277.8	88.2272	107.877	114.745	193.942	129.546	97.8626	226.009	107.645	116.116	125.908	103.196	203.791	134.46	93.5922	116.758	93.6954	12.0755	45.567	106.56	99.1236	134.745	105.664	125.799	88.4902	126.897	72.1204	89.9548	140.065	95.4146	4.91677	197.622	107.913	40.8966	131.542	79.8976	130.23	25.2278	144.374	194.36	49.4587	33.4531	224.524	107.636	94.8828	60.1056	294.321
BSND	0	2.37103	4.91061	0	2.60994	1.00654	0	0.74882	0	9.91269	0.815493	0	0	0.905231	0	0	0	0.87788	1.01843	8.05031	0	1.29951	16.3115	0	1.39952	0	5.89934	0	0.948953	1.07089	1.67742	0	4.91677	0	0	0	0	2.04866	0	0	0	0	0	0	0	0	0.810964	0	2.10229
CDH8	2.27643	0	0.701515	0	0.86998	0	0	0	0	3.96508	0	0	0	7.24185	0	2.58578	0.799933	0	0	0	0	0.649754	0	1.83326	5.5981	0	0	0	0	2.14178	0	2.14415	0	0.914916	0	0	0	0	0	0	0	1.60628	0	0	2.60066	2.1314	0	0	11.5626
CYP3A5	2557.19	2289.62	979.315	3617.32	6831.08	1738.29	1.65057	7998.9	1.64475	1252.96	5122.93	6487.47	1196.56	2314.68	850.365	396.917	327.173	1761.91	5629.87	2413.75	5194.63	1280.66	3554.65	2053.26	503.829	383.721	7962.43	2480.64	1104.58	7243.5	2852.46	5352.87	3886.7	2084.18	513.573	12016.8	496.464	1113.44	1216.2	27685.8	1043.43	588.702	3330.22	4344.12	1487.58	3900.46	3107.61	1507.82	10.5114
ZNF77	42.4933	22.9199	58.2258	3.20826	49.5888	31.2027	51.9929	43.4316	32.0726	40.642	24.4648	47.3067	35.219	57.9348	38.9056	43.9582	95.992	63.2074	40.7371	13.4172	64.4606	38.9852	21.3304	59.5811	88.17	52.0061	57.3079	51.1683	20.877	52.4736	42.7743	25.7298	0	55.8099	103.975	35.2165	41.372	43.0218	62.2208	59.4656	30.9373	91.558	41.2156	20.3108	51.1464	49.0222	64.8771	33.1617	38.8924
THAP5	161.626	303.492	271.486	386.596	200.095	426.772	536.435	240.371	337.996	226.009	243.832	225.782	210.433	267.948	635.458	314.172	199.183	323.938	273.957	269.685	238.949	231.962	382.692	270.406	284.103	314.848	329.521	238.444	279.941	239.879	301.097	337.703	164.712	232.389	248.91	257.876	337.341	259.155	229.349	154.971	338.435	202.391	239.05	323.778	251.397	218.469	177.601	712.976	338.469
LOC107984203	94.0924	46.6302	431.432	0	125.277	23.1504	47.0412	128.797	41.1187	135.804	106.83	242.984	839.092	42.5459	14.8212	113.774	46.3961	80.765	59.0688	4.02516	184.491	98.1128	1.25473	60.4977	60.8793	54.8172	61.5217	45.0281	32.2644	147.783	104	17.1532	4.91677	132.663	41.7475	22.7203	101.839	18.4379	494.149	30.6338	18.7499	34.535	122.273	20.3108	84.955	125.753	436.299	12.4356	42.0458
PTGR1	701.14	196.005	396.356	85.019	414.98	101.66	168.358	485.984	36.1845	314.232	508.052	288.141	429.672	487.014	752.175	214.619	761.536	339.74	310.621	324.696	228.946	220.267	395.24	178.743	168.643	194.672	469.419	53.215	178.403	219.533	364.839	385.947	19.6671	216.835	175.655	173.811	168.67	462.996	239.478	52.2577	345.935	122.077	145.628	130.228	372.762	176.906	538.48	376.178	505.601
DIAPH2	397.616	282.152	437.745	423.491	451.519	337.19	210.447	363.927	159.541	248.808	411.824	503.171	501.87	415.501	343.666	302.536	580.751	1083.3	366.634	445.451	586.814	391.152	653.714	633.393	827.119	390.046	728.99	515.776	396.662	512.956	373.227	426.685	164.712	807.871	441.106	622.538	217.468	438.413	269.141	527.983	523.121	535.695	704.787	485.07	462.918	755.581	502.798	353.379	244.917
ANKLE1	13.6586	13.4358	13.3288	40.1033	6.95984	3.01962	33.8367	5.24174	69.0795	31.7206	3.26197	19.3527	14.9681	4.52615	1.85265	31.0293	13.5989	23.7028	29.5344	18.7841	26.6733	4.54828	70.2648	22.9158	46.8841	70.9813	10.9559	28.6542	34.1623	13.9216	10.0645	16.0811	68.8347	19.2132	14.1784	7.95212	100.778	18.4379	15.9169	41.4457	10.3124	9.63768	26.1032	40.6216	13.0033	12.7884	10.5425	4.14521	29.4321
MTA3	432.521	342.218	608.915	330.451	529.818	336.184	401.913	339.216	752.473	528.346	340.061	597.784	515.078	350.324	394.614	422.774	642.346	437.184	420.611	434.717	509.016	614.667	240.908	479.398	429.654	442.755	427.281	516.799	425.131	539.729	560.259	507.091	258.13	462.948	359.974	477.127	572.843	282.715	415.287	423.467	446.247	196.769	567.401	265.235	633.695	425.214	474.414	229.023	559.209
ARHGEF10L	1642.82	603.822	1064.9	460.386	1819.13	1065.92	846.742	1777.7	240.956	1807.08	1149.85	4375.87	2814	718.753	637.311	792.54	1710.26	1286.09	2846.51	2315.81	3640.91	1096.13	469.269	1454.69	834.116	1314.91	1393.93	1831.82	918.586	2141.78	1120.52	1208.23	2099.46	1198.54	1361.91	1264.39	656.648	643.278	1843.47	6352.01	1553.43	778.243	3479.97	2677.44	1289.93	2359.46	2290.16	598.983	803.075
ZFYVE27	1608.68	1452.65	1217.83	648.069	2246.29	1339.7	1077.82	1519.36	1254.12	1097.33	1183.28	2401.89	979.968	1413.97	593.774	989.059	931.922	1356.32	1908.53	1830.1	2476.18	1376.83	995	1336.45	911.09	635.318	1449.55	1548.35	1078.01	1702.72	1525.62	1865.41	1285.73	1601.1	963.343	919.038	1265.56	1115.49	1585.91	2479.54	1289.99	1109.14	1210.36	1249.71	1646.22	2053.6	1829.54	975.161	559.209
LMAN2L	380.922	369.09	176.08	255.057	369.741	303.975	252.537	213.414	212.173	253.765	375.942	251.586	212.194	222.687	377.94	262.456	434.364	420.505	312.657	398.49	355.645	417.142	254.71	189.743	446.448	447.674	254.515	300.869	223.004	312.7	244.065	393.451	511.344	319.306	364.7	294.228	263.084	460.948	262.63	387.428	238.123	291.54	359.95	459.98	514.064	374.061	229.503	630.072	516.112
SH2D6	19.729	4.74206	9.82121	78.6024	47.8489	31.2027	26.4091	38.9387	13.9804	478.783	36.6972	38.7055	22.0119	2.71569	170.444	3.87866	47.1961	5.26728	155.819	5.36687	11.1139	5.19803	114.18	1577.52	4.19857	7.73064	21.0691	5.11683	4.74476	1279.71	15.0968	25.7298	0	7.31933	3.15075	6.8161	8.48657	0	11.576	109.921	22.4998	2.40942	13.7385	26.2846	56.3477	10.657	6.48771	22.7987	7.35801
DOK7	177.561	0.790343	293.233	35.2909	29.5793	191.242	20.6321	243.367	102.797	22.7992	44.0366	40.8558	4.40237	62.4609	176.002	36.2009	79.1934	64.9631	177.206	650.733	273.402	230.663	171.898	58.6644	44.085	99.7955	153.383	796.178	148.986	140.287	147.613	143.658	796.516	112.535	201.648	244.244	720.297	59.411	27.4929	50.4557	161.249	531.679	68.6927	34.6478	95.3577	46.8908	141.108	157.518	0
MAGEH1	115.339	72.7115	35.0758	33.6868	180.086	80.5231	391.185	50.9198	263.982	442.106	46.4831	45.1564	103.896	51.5982	543.752	621.879	99.1917	42.1382	141.561	32.2012	23.3392	135.799	109.161	72.4139	137.153	80.8203	14.327	154.528	307.461	44.9774	66.2582	71.829	4.91677	256.177	79.5566	44.3047	221.712	59.411	25.3224	10.8119	21.5624	29.7162	64.5711	22.7003	122.231	11.7227	84.3403	10.363	433.072
TMEM258	1332.47	1515.88	1494.23	1106.85	823.001	1371.91	1318.8	1008.66	1723.7	752.373	1822.63	363.401	572.308	1881.98	1597.91	1541.12	1143.1	1701.33	753.637	1034.46	729.071	1155.26	2025.13	1288.78	1081.13	1735.18	1761.38	857.58	1187.14	1089.1	1409.87	1044.2	444.967	1651.42	1694.32	1317.78	1405.59	1829.45	936.206	259.486	1487.8	1150.9	879.266	948.634	1077.54	1205.31	923.688	2772.11	1164.67
SYVN1	1829.49	896.249	1425.48	115.497	1220.58	567.688	1542.46	1943.94	8838.88	1652.45	883.179	1791.2	2040.94	803.845	676.216	3463.65	1351.89	1387.05	1639.67	457.526	2870.72	1926.52	257.22	1283.28	1685.03	1938.28	1197.57	1823.64	1229.84	1170.48	1619.55	1315.43	236.005	1944.2	1728.19	1003.1	1954.03	612.548	1877.48	2156.98	448.122	2261.64	1399.96	420.553	1315.07	1676.35	2050.93	547.168	702.165
NT5E	781.574	916.797	1696.97	250.245	1069.2	172.118	824.459	1891.52	297.7	789.05	2036.29	883.775	2022.45	128.543	815.165	478.369	194.384	781.313	839.185	311.279	316.746	1137.07	1338.8	331.821	391.167	508.114	1413.31	882.141	1054.29	880.272	935.163	1006.68	127.836	396.159	358.398	882.685	218.529	875.801	364.643	102.713	1303.12	207.21	16.4862	936.686	181.18	398.572	1231.04	586.547	823.046
FAM178B	127.48	7.90343	1.40303	9.62479	13.0497	4.02615	0.825284	3.7441	7.40137	8.92142	4.07747	6.45091	0.880474	296.01	29.6424	15.5147	2.3998	10.5346	6.11057	179.79	3.33417	5.84778	8.78311	6.41642	2.79905	25.3003	38.7671	41.958	41.7539	14.9925	2.51613	12.8649	0	56.7248	214.251	11.3602	33.9463	81.9463	5.06448	3.60398	9.37494	30.5193	27.4771	0	4.33444	12.7884	1.62193	32.1254	107.217
ZNF19	66.0164	60.8564	25.9561	6.41653	93.0878	84.5492	77.5767	46.4269	50.1649	89.2142	76.6563	70.96	22.8923	60.6505	81.5165	56.8871	59.995	96.5668	87.5848	81.8448	126.698	34.437	63.9912	63.2476	79.0731	85.037	58.1507	89.0328	91.0995	86.7421	61.2259	94.3425	194.212	53.9801	87.4334	78.3852	58.3451	76.8246	45.5803	122.535	83.4369	57.8261	192.339	38.2321	91.0232	105.504	62.4442	62.1782	59.9153
HNRNPF	1768.78	1583.06	5288.72	1312.18	1716.47	1159.53	1466.53	4090.81	1373.37	1122.12	1997.14	1780.45	4464.01	1700.93	1272.77	1344.6	2890.16	1705.72	1311.74	830.524	1781.56	3927.76	1111.69	2845.23	1572.37	1900.33	2176.86	2462.22	1115.97	1968.3	3094.01	1049.56	368.757	3433.68	1563.56	2200.47	1449.08	1150.32	3691.28	951.45	1376.24	5099.94	710.282	506.575	2129.94	1790.38	3397.94	1197.97	1127.88
BSPRY	737.563	575.369	689.589	1021.83	1036.15	878.708	8.25284	1362.85	342.93	291.433	1411.62	879.474	893.682	696.123	131.538	186.176	1707.86	984.981	621.241	2055.51	799.089	576.332	1705.18	1190.7	533.219	302.9	1061.88	520.893	354.908	1406.08	1143.16	938.065	440.051	738.338	560.047	836.109	419.024	656.594	866.75	1951.55	902.806	869.801	817.443	1604.55	847.816	1040.12	925.31	1374.14	134.547
TDRD7	446.939	505.029	212.559	194.1	521.118	194.262	232.73	793.75	170.232	257.73	401.223	720.352	432.313	296.916	304.761	204.276	611.149	341.495	318.768	118.071	597.927	314.481	195.738	284.156	380.671	145.477	394.413	210.813	273.298	284.857	428.582	456.704	49.1677	324.795	210.313	385.11	283.239	169.014	240.201	302.734	216.561	273.871	153.872	199.524	417.84	436.937	447.652	135.756	302.73
GSTO2	386.993	341.428	848.132	542.196	226.195	428.785	44.5653	622.27	27.9607	151.664	609.989	305.343	452.564	390.155	239.918	62.0586	531.956	488.979	224.054	1312.2	387.875	550.991	1074.05	622.393	240.718	236.839	680.953	153.505	62.6309	850.287	419.356	620.731	821.1	329.37	191.408	420.326	267.327	817.414	380.56	463.111	728.433	500.356	449.25	399.047	504.529	594.661	307.355	926.455	38.8924
CENPF	837.726	524.788	1115.41	633.632	177.476	621.034	186.514	2854.5	1239.32	237.905	376.758	154.822	1018.71	617.367	41.6846	465.44	1771.85	820.818	300.436	983.48	2130.53	730.973	542.043	1159.54	1165.1	1772.42	580.664	478.935	509.588	266.652	1125.55	306.613	752.265	1556.27	1116.15	983.791	903.819	470.167	907.266	591.052	1932.17	1363.73	530.307	719.241	519.266	766.238	317.898	387.577	13.6649
SCRN1	256.478	542.175	54.0167	271.098	165.296	586.812	372.203	469.51	327.305	460.94	412.639	86.0121	107.418	66.9871	729.017	478.369	1332.69	484.59	222.017	301.887	645.717	132.55	169.388	236.491	363.177	816.636	432.338	617.089	269.503	93.1675	702.84	433.118	22.1254	708.145	901.904	424.87	212.164	160.82	348.726	3.60398	252.186	1418.35	310.491	695.346	545.272	39.4309	162.193	146.119	941.826
CKMT1B	1934.96	2069.12	1509.66	2350.05	1644.26	2357.31	0	1983.63	0	796.98	3513.14	2580.36	2140.43	1232.02	267.708	122.824	1383.08	1650.41	1848.45	3026.92	1352.56	287.841	2796.79	2046.84	536.717	259.328	3339.87	765.477	772.448	1708.07	2546.33	3768.34	2008.5	1084.18	716.797	1242.8	670.439	872.728	1437.59	1198.32	5483.4	1827.95	1974.23	2448.05	1317.67	1253.26	1220.5	2675.73	7.35801
STARD5	659.405	881.232	524.733	866.231	707.293	597.884	361.474	106.333	246.712	347.935	1150.66	1692.29	821.483	770.351	145.433	1529.49	527.956	460.887	1137.58	790.272	986.914	174.784	800.517	507.814	484.935	319.767	1047.56	200.58	732.592	707.859	800.131	839.434	1789.7	1092.41	315.075	731.595	408.416	314.469	779.93	884.776	464.059	387.917	1239.22	651.14	631.094	553.098	229.503	964.798	210.229
TRABD	3368.36	3243.57	1550.35	5035.37	1751.27	2443.88	3406.77	1927.46	8065.85	2352.28	3617.53	1877.21	2645.83	5079.25	1343.17	4307.9	2798.17	2559.9	3731.52	3984.9	3297.49	1689.36	2897.17	10110.4	1617.85	1980.45	3210.09	1989.42	2323.04	3493.24	2768.59	3750.12	9597.53	2161.03	2180.32	3544.37	4564.71	3126.25	4253.44	7469.24	2047.49	1999.02	3561.03	3161.32	2395.21	3319.66	4339.47	4416.72	1034.33
SEMA3F	1637.51	394.381	423.014	782.816	513.288	880.721	2593.87	396.126	167.764	1292.61	416.717	331.147	692.053	1775.16	505.773	1832.02	2005.43	620.661	577.449	1822.05	2837.38	1521.72	834.395	366.653	380.671	688.027	580.664	909.772	1319.99	672.519	748.969	663.614	516.26	258.921	753.03	1231.44	275.813	1759.8	410.223	980.282	1108.12	538.907	1151.29	624.856	830.479	1060.37	1960.1	2859.16	309.037
EPB42	0	0	0.701515	0	0	0	0	0	0	0	0	0	0.880474	1.81046	0	1.29289	0	0	12.2211	0	0	0	0	0	0	0	0	0	0	0	0	0	0	0	0	0	0	0	0	0	0	0	0	0	0	0	1.62193	0	0
MRTO4	981.141	1158.64	1332.18	776.4	447.17	1231	513.327	1172.65	1229.45	563.041	988.378	161.273	873.431	1064.55	641.016	702.038	1940.64	1404.61	651.794	2004.53	772.416	1150.06	962.377	1473.03	743.147	1902.44	1622.32	820.739	988.809	1138.36	864.711	749.38	2807.47	935.96	1689.59	1034.91	1114.92	1534.44	1559.86	1140.66	1043.43	953.327	1486.51	1574.68	551.341	1079.55	1023.44	1252.89	600.204
F12	386.993	410.978	592.079	1671.51	80.0381	339.203	66.0227	214.911	2.46712	26.7643	536.594	27.9539	324.015	56.1243	128.759	98.2595	629.547	245.806	183.317	1874.38	311.189	346.319	578.43	670.974	186.137	145.477	839.392	185.229	185.995	319.125	332.968	790.119	1143.15	332.115	445.832	284.004	592.999	634.059	534.665	398.24	171.561	747.724	225.312	107.528	378.83	415.623	338.983	853.913	29.4321
UGT2B11	0	0	0	0	1.73996	0	0	2.99528	0	0	0	6.45091	0	0	0	0	0	0	0	0	0	0	0	0	0	0	0	0	0	0	0	0	0	0.914916	0	0	0	0	0	0	0	0	0	0	0.866888	0	0	0	0
KBTBD13	0	0	0	0	0	0	9.07813	0	0	0	0	0	0	0	0	0	1.59987	0	0	0	0	0	0	0	2.09929	0	0	0	0	0	0.838711	0	0	0	0	0	0	7.1703	0	1.80199	0.937494	0	0	0	0	0	0	0	1.05114
FAM98B	410.516	327.992	752.726	242.224	269.694	231.504	289.675	339.965	425.168	307.293	477.063	290.291	309.047	367.524	619.711	296.071	291.176	236.15	244.423	253.585	130.033	309.283	233.38	340.07	412.16	348.581	316.036	267.098	234.391	421.931	416.001	206.91	108.169	268.071	422.201	163.587	352.192	229.45	442.057	39.6438	443.435	391.932	160.741	224.613	320.748	175.84	313.843	364.779	528.726
BPTF	460.597	287.685	528.241	152.392	605.506	399.596	557.067	706.887	362.667	543.215	373.496	1328.89	1194.8	256.18	304.761	526.205	350.371	481.956	465.422	241.509	532.355	408.045	253.455	499.564	569.606	429.402	306.766	526.01	377.683	559.005	594.646	414.893	663.763	600.185	522.238	386.246	463.579	361.588	559.987	290.12	433.122	680.26	556.411	289.13	707.38	350.615	651.204	187.571	400.486
PXYLP1	71.3281	66.3888	105.227	76.9983	86.128	36.2354	9.07813	109.328	13.9804	120.935	66.8704	66.6594	191.063	37.1145	111.159	155.147	307.174	86.9101	74.3452	36.2264	220.055	143.596	50.1892	140.245	289.701	177.805	90.1757	104.383	127.16	116.727	154.323	55.7479	51.626	194.877	73.255	124.962	90.1698	103.457	77.4142	120.733	59.9996	285.115	120.899	50.1796	79.7537	71.4019	163.004	77.7227	175.541
MARF1	679.134	662.307	542.271	837.357	916.959	558.629	1514.4	362.429	979.448	854.474	962.282	1148.26	650.671	860.875	1262.58	835.206	399.167	618.905	1131.47	673.543	576.811	530.199	756.602	735.139	612.292	672.565	513.243	1009.04	929.025	1198.33	509.098	1064.57	324.507	582.802	927.897	698.651	1177.51	653.522	458.697	1383.93	702.183	551.757	857.285	666.672	652.767	550.967	689.32	1457.04	1408.53
FBXO40	0	0	0	0	0	0	0	0	0	0	0	2.1503	1.76095	0	0	2.58578	0	0	0	0	0	0	0	0	0	0	0	0	0	0	0	0	0	0	0	0	0	0	0	0	0	0	0	0	0	0	0	0	0
CEP295	187.426	408.607	289.726	248.64	173.996	200.301	458.033	208.172	578.129	202.219	220.999	361.251	286.154	170.183	175.075	241.77	276.777	253.707	291.27	216.017	586.814	208.571	335.013	208.992	369.474	369.665	213.219	293.706	246.728	243.092	274.259	158.667	543.303	297.348	359.186	357.845	414.781	227.401	329.915	803.687	331.873	274.674	501.457	243.73	229.725	284.542	201.93	315.036	322.701
SLC10A2	0	1.58069	3.50758	0	0	0	0	0	1.64475	0	0	0	0	1.81046	0	0	0	0	0	0	0	0.649754	0	0	0	0	0	0	0	0	0	0	0	0	0	0	0	0	0	0	0	0	0	0	0	0	1.62193	0	0
POGLUT3	317.182	330.363	226.589	583.904	303.623	381.478	505.899	554.127	197.37	489.687	301.732	313.944	320.493	262.517	578.026	548.184	543.155	240.539	277.012	199.916	385.652	497.062	491.854	125.579	345.682	695.055	333.734	428.79	474.476	251.659	438.646	152.235	1858.54	440.99	431.653	391.926	357.497	420.999	248.883	158.575	416.247	546.938	178.601	405.021	317.281	303.725	194.631	438.356	485.629
MRPS18C	359.676	409.397	454.582	399.429	278.393	298.942	481.141	488.98	487.668	308.285	561.059	221.481	319.612	451.71	625.269	349.08	405.566	501.27	234.238	250.901	257.842	345.669	570.902	357.486	309.295	390.046	421.382	254.818	270.452	288.07	487.291	264.802	86.0434	621.228	561.622	443.047	350.071	615.621	319.062	54.0597	452.809	399.964	152.498	86.0222	440.379	397.506	347.904	496.389	540.288
METTL11B	3.03524	0	0	0	1.73996	0	0	5.24174	0	8.92142	0	6.45091	0	0	0	6.46444	0	0.87788	0	8.05031	0	5.19803	0	1.83326	0	0.702785	0	0	0	0	0	1.07207	0	0.914916	1.57538	1.13602	0	1.02433	0	0	0	0.80314	0	0	0.866888	0	0	4.14521	0
ATP5F1E	6651.72	12589.4	6049.17	20861.7	4757.92	20202.2	18125.7	4170.18	10617.7	5532.27	5816.91	1883.67	2703.06	15438.7	14462.7	9019.19	10022.4	15958.1	6346.84	14906.5	5588.07	6721.7	29331.8	9609.05	11258.5	10669.7	6217.91	5709.35	8996.07	5435.84	6479.05	14734.6	5447.78	5062.23	14665.2	4901.91	8144.98	17587.7	3180.49	1110.03	25134.2	11082.5	12660.1	21972.7	14068.7	4633.66	3147.35	12306.1	15898.6
UBB	13562.2	26229.1	21504.9	19089.2	20765.5	17976.8	12282.7	26855.7	17871	14373.4	22805.3	15529.5	11431.2	11781.6	28993.9	15509.5	17374.5	18520.6	12474.7	9495.34	10127	16099	26803.5	18710.3	18468.1	13806.9	24009.5	13891.2	19741.1	17611.9	18022.2	23757.2	3574.49	13580.1	21314.9	16358.7	21611	16645.3	20298.4	2315.56	22623.6	16446.7	6926.97	6296.35	18705.7	14769.5	21477.6	24467.1	34671
RGS12	509.92	432.317	121.362	609.57	310.583	952.185	705.618	696.403	351.154	1149.87	621.406	445.113	287.915	211.824	662.322	705.917	507.958	417.871	807.613	1110.94	1034.7	470.422	698.884	632.476	323.99	636.021	634.601	773.664	876.833	443.349	561.937	499.587	2394.47	177.494	1146.09	1013.33	751.061	549.04	324.85	1510.07	637.496	248.973	1504.37	1219.84	451.649	229.126	371.422	855.986	692.704
USP6	32.6288	22.1296	84.1818	8.02066	85.258	8.05231	142.774	46.4269	87.1717	60.4674	16.3099	92.463	57.2308	0.905231	22.2318	89.2093	8.79926	20.1912	61.1057	2.68344	23.3392	55.8788	13.802	20.1659	18.1938	61.1423	28.654	48.0982	136.649	8.56712	15.0968	17.1532	0	60.3845	6.30151	9.08814	45.6153	18.4379	23.8754	10.8119	19.6874	47.3853	16.4862	41.8163	33.8086	10.657	29.1947	34.198	98.8076
MAP10	2.27643	23.7103	41.3894	41.7074	18.2696	7.04577	14.8551	5.99056	0.822375	18.8341	40.7747	60.2085	2.64142	19.0098	37.053	25.8578	4.7996	3.51152	32.5897	4.02516	40.01	5.84778	5.01892	3.66653	11.1962	2.10836	7.58487	1.02337	11.3874	24.6305	22.6452	5.36037	0	0.914916	0.787689	56.8009	22.2772	2.04866	13.7465	1.80199	0.937494	39.3539	31.5986	3.58426	6.06821	1.0657	30.8166	12.4356	27.3298
CCT7	4317.63	5251.83	7490.78	6002.66	2331.55	7215.87	2291.81	3571.87	4967.97	2333.45	4443.62	1531.02	4023.77	4564.17	4547.32	3052.51	7213.8	7001.97	2711.06	6727.38	4585.59	5984.88	5382.79	4940.65	6770.2	5627.2	5441.72	3336.17	3351.7	4372.45	5599.24	3433.85	2187.96	6573.67	6948.99	3734.09	4690.95	6129.58	4849.6	1598.36	10868.4	6102.26	4477.39	4248.54	3772.7	4705.07	4474.9	4596	5198.96
NPDC1	11411	1478.73	2141.02	25382.2	9470.6	2517.35	7169.24	13656.2	924.349	13780.6	13360.2	5253.19	3626.67	3834.56	7751.48	7068.22	17329.8	4839.75	17802.1	28871.1	21888.8	4103.85	16409.4	9562.3	11616	2174.42	18632.7	16325.7	10597.9	15636.1	8326.73	35260.5	50296.1	3958.84	3467.41	30243.1	9868.82	19441.8	10526.2	48392.4	6787.45	8228.17	16160.6	5070.53	8567.45	17894.2	5751.36	48388.1	7553.53
ATF7IP2	145.691	106.696	30.8667	168.434	81.7781	16.1046	132.871	160.248	104.442	58.4849	240.57	55.9079	51.948	211.824	207.497	254.699	6.39946	94.8111	249.515	13.4172	236.726	10.3961	23.8399	165.91	144.151	137.043	102.817	289.612	116.721	525.807	139.226	85.7659	140.128	86.9171	146.51	144.274	173.975	202.817	109.248	273.902	220.311	122.077	390.174	219.834	155.173	90.5845	109.48	218.66	51.5061
RORA	66.0164	54.5336	18.2394	134.747	92.2178	69.4511	173.31	62.9009	78.1256	247.817	51.3761	68.8097	62.5137	48.8825	109.306	328.394	12.7989	48.2834	171.096	14.7589	24.4506	120.854	76.5385	67.8308	177.04	44.9783	23.5974	67.5421	264.758	57.8281	63.7421	60.0362	358.924	14.6387	29.1445	36.3526	158.062	24.5839	26.7694	25.2278	49.6872	18.4722	27.4771	66.9061	99.6921	14.9198	180.845	24.8713	120.882
ANKRD13A	314.147	122.503	458.089	239.016	649.875	240.563	284.723	420.837	863.493	385.604	137.818	1236.42	649.79	95.0492	294.571	439.582	247.979	211.569	433.85	115.388	553.472	454.828	127.982	249.324	272.207	288.142	199.735	269.145	230.596	245.234	299.42	227.28	39.3341	208.601	168.565	194.259	375.531	111.652	269.865	511.765	170.624	287.524	178.601	107.528	376.229	325.039	469.548	64.2508	247.019
CCDC112	124.445	127.245	65.9424	134.747	220.105	73.4773	29.7102	64.3986	234.377	129.856	197.349	283.84	199.868	108.628	150.064	144.803	176.785	151.873	120.175	79.1614	214.498	315.78	122.963	149.411	220.425	103.309	163.496	303.939	114.823	253.801	204.646	145.802	105.71	348.583	269.39	145.41	172.914	74.776	341.491	272.1	105.937	241.745	129.142	108.722	258.333	256.834	168.681	95.3399	77.7847
BCL9L	1271.01	848.038	1542.63	412.262	655.095	668.341	1277.54	1830.87	511.517	1491.86	790.213	991.29	2269.86	647.24	733.648	1014.92	956.72	966.546	1282.2	2515.72	1438.14	2625.66	276.04	846.051	304.396	931.893	847.82	1409.17	1351.31	753.907	735.55	765.461	4307.09	749.317	953.891	816.796	1182.82	370.807	776.313	1237.97	669.371	967.784	531.681	959.386	534.003	923.962	2432.08	574.112	1526.26
HSPB7	51.599	6.32274	14.0303	1551.2	145.287	17.1112	9.07813	11.9811	24.6712	1059.67	1.63099	12.9018	22.0119	946.872	5307.84	50.4226	7.1994	13.1682	215.907	2.68344	3.33417	172.185	36.3872	12.8328	47.5838	17.5696	0.842763	441.07	863.547	16.0634	15.0968	13.937	0	1.82983	2.36307	12.4962	64.7101	16.3893	0.723497	0	21.5624	3.21256	35.7202	91.9959	11.2695	0	34.8715	33.1617	10382.2
YJEFN3	204.879	1734.8	155.736	1973.08	315.803	254.654	817.857	96.5978	1033.72	564.032	332.721	346.199	85.406	271.569	303.834	230.134	132.789	158.896	1300.53	846.624	308.966	61.0769	732.762	312.571	441.55	292.359	374.187	530.103	439.365	581.493	135.033	690.416	1996.21	110.705	213.464	433.959	742.575	510.116	557.093	1101.02	131.249	130.912	578.392	885.312	320.748	96.9787	110.291	897.438	621.227
M6PR	804.338	686.017	902.85	487.656	966.547	1005.53	903.686	1052.09	1500.83	782.111	730.682	754.757	1002.86	716.038	848.513	875.285	803.133	1019.22	785.208	456.184	615.71	643.906	697.63	1351.12	1173.5	958.599	750.902	550.57	745.877	1048.4	1015.68	547.83	250.755	1182.07	820.772	722.507	1027.94	519.334	991.915	481.131	729.37	1260.13	469.858	218.64	1125.22	838.706	1270.78	337.835	935.519
PLAU	1368.13	1095.41	7356.09	150.788	415.85	1495.72	6240.8	437.311	3023.87	4713.48	362.079	49.457	2022.45	418.217	406.656	2020.78	324.773	339.74	220.999	312.62	353.422	5845.84	104.143	283.239	558.41	1080.18	487.96	1096.02	1577.16	192.76	936.002	134.009	7.37515	833.489	724.674	774.764	128.359	408.707	446.398	450.497	515.622	430.483	204.704	164.876	438.645	182.235	1694.1	299.491	177.643
NFE2	3.03524	0.790343	68.047	56.1446	4.3499	123.804	230.254	45.6781	20.5594	29.7381	0	8.60121	0	4.52615	57.4321	19.3933	2.3998	7.02304	16.2948	0	0	11.0458	76.5385	3.66653	2.79905	17.5696	5.05658	10.2337	70.2225	8.56712	60.3872	3.21622	0	3.65967	7.87689	2.27203	1.06082	35.8515	2.17049	192.813	112.499	0	9.61697	0	12.1364	10.657	8.10964	7.25412	8.40916
HOXC8	0.758809	19.7586	32.9712	0	0.86998	1.00654	68.4986	81.6214	51.8096	0.991269	0	19.3527	0.880474	6.33662	8.33691	29.7364	0	0.87788	4.07371	0	0	31.1882	0	9.16632	0.699762	0	0	0	21.8259	0	0	0	880.101	0	0	5.68009	9.54739	0	0	0	0	0	16.4862	57.3481	0.866888	0	4.86579	0	0
SLC22A14	7.58809	1.58069	9.1197	0	8.6998	7.04577	44.5653	0.74882	9.8685	18.8341	2.44648	0	3.5219	23.536	2.77897	5.17155	3.99967	2.63364	8.14742	1.34172	24.4506	1.29951	3.76419	21.0825	6.29786	0.702785	5.05658	5.11683	5.69372	11.7798	4.19356	11.7928	0	8.23425	3.15075	11.3602	18.034	19.4622	1.44699	39.6438	2.81248	4.0157	28.8509	22.7003	19.9384	2.1314	8.10964	70.4686	7.35801
XYLT1	100.163	76.6632	89.0924	73.7901	191.396	93.6081	83.3537	147.518	237.666	268.634	81.5493	356.95	260.62	89.6179	89.8534	139.632	147.188	158.018	67.2162	49.6436	123.364	171.535	40.1513	75.1638	114.061	77.3064	95.2323	82.8926	108.181	131.72	106.516	99.7029	36.8757	233.304	92.1596	96.5615	98.6563	90.1409	107.801	81.0895	37.4997	129.306	59.0757	62.1271	104.027	141.738	176.79	69.4323	92.5008
TRIB1	2419.08	782.439	2900.06	2001.96	2510.76	878.708	1203.26	1264.76	1855.28	666.133	1904.99	2745.94	2239.93	971.313	264.002	1305.82	2183.82	1161.44	694.568	1023.73	677.947	2680.23	693.865	1841.51	632.585	1851.14	939.681	1033.6	1017.28	1235.81	3257.56	882.317	1317.69	1730.11	1382.39	1908.51	702.263	1224.07	845.768	2003.81	970.306	9143.75	866.902	284.351	2209.7	1671.02	3613.66	1698.5	304.832
CTNND1	3948.09	1783.01	4479.88	545.405	5775.79	1238.04	982.088	3783.79	306.746	2330.47	2689.5	11220.3	3714.72	1728.99	1062.49	1578.62	1730.26	2706.5	2405.53	813.081	3685.37	4379.34	814.319	1884.59	1970.53	2799.9	2167.59	2754.9	1265.9	3319.76	3377.49	2489.36	592.47	4668.82	2900.27	1963.04	1064	1441.23	3469.17	3919.33	1528.11	2905.76	2305.33	1222.23	3180.61	2833.7	4495.17	974.125	1042.74
RET	20.4879	10.2745	4.20909	16.0413	36.5391	6.03923	25.5838	0.74882	24.6712	55.5111	4.89296	19.3527	6.16332	5.43139	68.548	19.3933	5.59953	5.26728	45.8293	574.255	24.4506	20.1424	7.52838	6.41642	30.0898	390.749	3.37105	27.6309	223.004	43.9065	7.5484	19.2973	39.3341	4.57458	3.93844	44.3047	36.0679	13.3163	12.2995	0	1477.49	51.401	0	4.77901	64.1497	1.0657	4.86579	24.8713	91.4496
PRR30	0	0	0	0	0	0	0	0	0	0	0	6.45091	0	0	0	0	0	0	0	0	0	0	0	0	0.699762	0	0	0	0	0	0	0	0	0	0	1.13602	0	0	0	0	0	0	0	0	0	0	0	0	0
MAPKAPK3	1204.99	1215.55	1246.59	1190.27	664.664	2656.25	1359.24	521.928	958.066	647.299	1553.51	660.143	1303.98	1912.75	779.965	599.9	1791.85	1219.38	892.143	1981.72	1263.65	1186.45	1844.45	1332.78	1179.1	1045.04	1425.11	920.005	702.225	1261.51	1040	894.11	1337.36	1784.09	1171.29	1965.31	1189.18	2155.19	1042.56	1093.81	1318.12	1212.74	2794.42	678.619	1264.79	1018.81	1291.06	1629.07	912.394
SF3B5	2794.7	3559.7	1828.15	4396.92	1898.3	4049.3	1919.61	1318.67	3740.16	2266.04	4816.3	1285.88	1802.33	6121.17	4674.23	2411.24	2735.77	2765.32	2284.33	3799.75	1513.71	1788.77	7279.94	3597.78	3971.15	2376.82	4536.6	1739.72	2224.35	2946.02	2470.01	3594.66	1251.32	3325.72	3214.56	2651.46	3502.83	7175.42	2946.8	1661.43	4390.28	2835.89	2334.18	2009.57	2789.65	2160.17	2269.89	6768.09	3722.1
METTL21A	1254.31	2586.79	653.111	5070.66	1063.99	1970.8	1917.96	1213.84	1731.1	1528.54	1822.63	2887.86	618.974	1265.51	917.061	1446.74	1081.51	1512.59	1854.56	3889.64	2647.33	620.515	5026.45	1467.53	1401.62	1541.91	1347.58	1670.13	2242.38	1301.13	988.002	2205.26	15384.6	881.979	1427.29	2524.23	1259.19	2977.72	965.869	4814.91	2277.17	1216.76	2946.92	6598.62	1320.27	1073.16	638.229	2000.06	887.166
DET1	76.6398	49.0012	79.9727	0	97.4377	54.3531	20.6321	60.6545	46.8754	69.3888	52.1916	83.8618	66.9161	47.072	78.7375	47.8369	52.7956	54.4286	60.0873	30.8595	57.7922	52.6301	26.3493	62.331	80.4726	73.0897	44.6665	27.6309	30.3665	82.4586	60.3872	40.7388	0	82.3425	50.4121	22.7203	108.204	53.2651	42.6863	1.80199	68.437	73.8889	65.945	37.0373	75.4192	46.8908	68.932	36.2706	70.4267
GGT7	298.971	122.503	287.621	0	475.009	288.877	139.473	239.623	175.166	329.101	89.7042	535.426	131.191	86.9022	127.833	263.749	463.961	615.394	349.321	88.5534	860.215	372.959	120.454	268.573	532.519	331.012	99.4461	329.524	170.812	464.766	410.13	403.1	31.959	500.459	662.446	63.617	130.481	122.919	204.75	145.961	238.123	510.797	653.954	167.265	781.066	94.8473	86.7732	35.2343	271.195
MTRNR2L1	71083.8	105178	42704	686300	137750	110232	29456	66419.6	34115.4	172716	82231.9	206302	72068.6	70948.4	109706	69174.7	85584	79209.4	179314	26827.7	95337.2	39633	141894	102112	40900.4	34716.2	233428	115730	268221	62139.5	111996	312284	75713.3	43613.2	30775	443527	228861	81864.3	38003.9	565906	92664.7	43476.4	345116	156838	61705.9	374545	47997.7	52329.1	139045
FGFRL1	2987.43	129.616	455.283	299.973	609.856	3873.16	259.139	1207.1	73.1913	1014.07	334.352	546.177	731.674	697.933	199.16	978.716	1103.91	2192.07	989.912	3629.35	8396.55	2197.47	718.96	1020.21	2346.3	1248.15	809.053	1169.71	524.771	1486.4	1368.78	454.559	302.381	567.248	1206.74	1340.5	565.417	2993.09	861.685	2524.59	2445.92	1722.74	1952.25	1854.26	837.414	691.639	2498.58	636.29	194.462
VHLL	0	0	0	3.20826	0	0	0	0	0	0	0	0	0	0.905231	0	1.29289	0	0	0	0	0	0	0	0	0	0	0	0	0	0	0	0	0	0.914916	0	0	0	0	0	0	0	0	0	0	0	0	0	0	0
GMPR	163.903	332.734	4.20909	596.737	73.9483	191.242	57.7699	170.731	27.1384	227.992	456.676	70.96	5.28285	60.6505	374.235	93.0879	411.966	109.735	240.349	202.599	18.8936	28.5892	274.786	338.237	32.1891	48.4922	364.074	487.122	253.37	578.281	75.484	82.5497	0	72.2784	211.101	370.342	179.279	57.3624	104.184	264.892	433.122	183.116	70.0665	260.456	117.897	263.228	146.785	183.426	563.414
BTN2A1	782.333	1063.01	876.192	214.954	935.228	516.354	856.645	700.896	773.032	1002.17	780.427	1019.24	467.532	1008.43	436.299	1034.31	347.971	674.212	872.793	56.3522	1029.15	322.928	314.937	692.057	918.788	982.494	671.682	960.94	672.808	808.522	910.841	973.443	22.1254	863.681	957.042	606.633	748.939	414.853	283.611	1101.02	634.683	909.958	927.351	387.1	732.52	731.07	801.233	413.485	859.837
DACT1	64.4988	22.9199	32.9712	3.20826	69.5984	48.3138	737.804	206.674	60.0334	1318.39	26.0958	129.018	81.8841	56.1243	476.13	215.912	30.3975	43.894	25.4607	4.02516	23.3392	97.4631	0	53.1646	89.5695	59.034	49.723	153.505	167.965	238.809	85.5486	13.937	0	11.8939	44.8983	24.9924	24.3989	11.2676	15.9169	171.189	9.37494	24.8973	1.37385	0	36.4093	40.4966	72.9868	19.6898	277.502
ZNF281	107.751	60.066	168.364	1.60413	89.6079	48.3138	275.645	112.323	97.8626	209.158	57.9	133.319	242.13	45.2615	58.3584	181.004	73.5938	53.5507	58.0504	18.7841	37.7872	176.083	16.3115	46.7482	72.7753	118.771	68.2638	47.0748	136.649	54.6154	64.5808	38.5947	0	117.109	63.8028	55.6649	103.96	45.0704	89.7137	21.6239	83.4369	93.9674	49.4587	46.5954	57.2146	39.4309	141.919	88.0857	116.677
MPZL2	475.774	411.769	745.711	94.6438	1075.29	284.85	890.482	283.054	47.6977	280.529	989.193	1053.65	387.409	396.491	173.223	458.975	502.358	275.654	418.574	175.765	390.098	743.318	328.739	270.406	299.498	323.984	430.652	576.155	339.725	472.263	506.582	429.902	685.889	695.336	481.278	830.429	144.272	769.271	713.368	405.447	244.686	447.349	366.819	103.943	475.055	555.23	503.609	1573.11	104.063
ZC3H10	108.51	123.293	148.721	190.892	121.797	107.7	61.071	110.077	192.436	197.262	101.121	81.7115	81.0037	57.9348	274.192	109.895	134.389	87.788	131.377	87.2117	53.3467	94.2143	94.1047	122.829	113.361	142.665	92.704	84.9393	159.424	148.854	79.6776	63.2524	137.669	70.4486	95.3103	90.8814	125.177	106.53	83.9257	39.6438	104.999	103.605	83.8051	115.891	115.296	67.1391	89.2061	91.1946	391.026
C1QTNF9B	0	1.58069	0	0	2.60994	0	19.8068	1.49764	0	4.95634	0	2.1503	0	0	1.85265	3.87866	1.59987	0.87788	0	0	2.22278	1.29951	1.25473	0	0	0	0	0	1.89791	0	1.67742	0	0	0	0	0	0	0	0	3.60398	0	0	2.74771	0	0.866888	0	2.43289	0	38.8924
BACE1	330.841	411.769	223.082	412.262	255.774	222.445	790.622	447.046	262.338	1168.71	193.272	337.598	454.325	206.393	819.797	917.95	517.557	269.509	286.178	220.042	456.781	313.831	322.465	186.993	430.354	553.795	257.043	370.458	658.573	250.588	369.033	436.334	304.84	281.794	1274.48	270.372	142.15	611.524	178.704	389.23	119.999	838.478	265.154	181.602	370.161	193.957	452.518	521.26	655.914
KIFBP	251.166	193.634	347.952	85.019	344.512	83.5427	158.455	342.96	120.889	274.581	228.338	462.315	370.68	159.321	364.972	250.82	287.176	201.912	172.114	93.9203	130.033	413.893	109.161	194.326	200.132	200.294	238.502	247.654	201.178	215.249	257.484	197.262	56.5428	220.495	185.107	103.378	144.272	142.382	357.408	72.0795	104.062	386.31	76.9358	124.254	222.79	225.928	383.586	154.409	403.64
SMIM31	355.882	110.648	238.515	691.381	408.02	78.51	0	214.911	4.93425	91.1967	642.609	817.115	283.513	48.8825	121.348	11.636	31.1974	101.834	233.22	158.323	123.364	103.961	220.832	119.162	195.933	81.5231	365.759	98.2431	17.0812	296.637	167.742	336.631	164.712	204.026	73.255	260.148	123.055	148.528	222.114	160.377	232.498	164.644	63.1973	205.497	189.848	200.352	227.881	440.429	3.15343
CMIP	924.989	290.846	596.989	638.444	1155.33	698.538	769.99	1417.52	412.01	1483.93	444.444	3173.85	1757.43	547.665	346.445	1008.45	469.561	575.011	775.024	334.088	1088.05	1532.77	309.918	685.641	637.483	885.509	547.796	723.519	681.348	738.914	813.55	710.785	1514.36	878.32	641.966	460.087	382.956	489.629	709.027	666.736	683.433	711.582	655.328	1169.66	631.094	618.106	1129.67	398.977	928.161
ZNF282	1038.05	1497.7	1267.64	1156.58	914.349	1936.58	469.587	1311.93	814.973	1356.06	864.423	1229.97	1038.96	1037.39	438.151	1104.13	1395.88	1522.24	1310.72	3974.17	1920.48	1103.28	1271.04	1117.37	1290.36	955.085	1268.36	1086.81	1226.05	1354.68	1749.55	1182.5	2443.63	1442.82	1059.44	1313.24	901.698	826.633	991.915	3220.15	1539.36	1342.05	2150.08	2814.84	1021.19	918.633	1126.43	802.098	948.133
MICU1	971.276	1142.05	1192.58	827.732	914.349	689.479	757.611	2156.6	1000.83	1496.82	1091.95	898.827	1049.53	673.492	1213.48	820.984	652.745	823.452	772.987	1275.97	737.962	1562.66	856.98	825.885	564.008	582.609	1124.25	1001.87	1244.08	962.73	755.679	924.128	897.31	696.251	583.677	996.287	821.075	598.208	1163.38	958.658	959.994	559.789	568.775	1125.46	931.038	883.465	1241.59	809.352	1285.55
HMGXB3	1040.33	1100.95	1024.91	1113.27	1040.5	914.943	1554.84	691.161	1035.37	1794.2	1209.38	1445	1023.99	1301.72	605.816	1485.53	573.552	841.009	1036.76	1318.91	1322.55	1516.53	1061.5	995.462	1079.73	877.076	1070.31	1818.52	1274.44	1615.97	1245.49	840.506	1310.32	1017.39	1529.69	1032.64	923.975	1401.28	959.358	2638.11	1264.68	1189.45	1226.85	964.165	846.083	1475.99	1355.12	1080.86	610.715
OR10AC1	0.758809	0	0.701515	0	0	0	0	0	0	0	0	0	0	0	0	0	0	0	0	0	0	0	0	0	0	0	0	0	0	0	1.67742	0	0	0.914916	0	0	0	0	0	0	0	0	0	0	0	0	0	0	0
MTF1	207.914	137.52	343.041	134.747	241.854	88.5754	259.965	256.097	174.343	145.717	207.135	430.061	261.501	112.249	83.3691	175.833	144.788	123.781	198.593	114.046	96.6909	217.018	185.7	150.328	93.7681	192.563	211.534	137.131	183.148	145.641	182.839	174.748	383.508	187.558	155.175	188.579	149.576	164.917	191.727	97.3074	77.812	315.634	104.413	169.655	175.978	153.461	296.002	169.954	135.598
SMO	173.009	269.507	9.1197	68.9777	73.0783	63.4119	317.734	66.645	162.83	514.469	91.3352	17.2024	109.179	51.5982	402.025	378.816	411.166	137.827	182.299	88.5534	93.3567	97.4631	170.643	98.9962	135.054	182.724	24.4401	147.365	328.338	59.9699	315.355	42.883	90.9602	66.7889	182.744	87.4733	116.69	47.1191	62.2208	43.2477	156.561	24.0942	555.037	91.9959	113.562	20.2483	31.6276	419.703	516.112
NAPSA	85.7455	128.036	35.0758	237.411	117.447	45.2942	494.345	31.4505	6394.79	151.664	106.014	66.6594	40.5018	84.1865	151.917	72.4017	47.1961	122.903	479.68	187.841	33.3417	44.833	110.416	399.651	170.042	85.037	69.9494	33.771	84.4568	87.813	29.3549	288.388	186.837	44.8309	103.187	57.9369	1292.08	106.53	20.9814	239.665	30.9373	57.023	201.956	129.033	186.381	60.7449	15.4083	18.6534	75.6824
NR5A1	1.51762	7.11308	1.40303	0	1.73996	0	0	2.24646	5.75662	0	0	0	0	0	0	0	4.7996	2.63364	1.01843	0	4.44556	0.649754	0	0.916632	0.699762	0.702785	0	1.02337	1.89791	1.07089	0	0	0	0.914916	1.57538	0	6.36492	0	1.44699	1.80199	3.74997	1.60628	1.37385	1.19475	0.866888	3.1971	2.43289	0	1.05114
EDNRB	161.626	94.8411	12.6273	128.331	135.717	162.053	489.394	179.717	78.1256	188.341	43.2211	38.7055	166.41	19.9151	125.054	327.101	31.9973	57.9401	91.6585	21.4675	15.5594	102.661	97.8689	15.5827	64.3781	173.588	32.025	63.4486	122.415	44.9774	97.2905	47.1713	0	45.7458	125.242	81.7933	65.7709	11.2676	34.0044	30.6338	189.374	59.4324	5.49541	33.4531	104.027	52.2193	36.4934	14.5082	109.319
LRRIQ3	3.03524	2.37103	2.80606	0	3.47992	2.01308	0	0.74882	4.11187	2.97381	0.815493	0	1.76095	0	0	2.58578	5.59953	0.87788	3.05528	1.34172	1.11139	3.24877	0	0	2.79905	20.3808	0.842763	6.14019	0	5.35445	2.51613	5.36037	0	1.82983	1.57538	1.13602	0	0	7.95847	3.60398	1.87499	2.40942	19.2339	0	6.9351	5.3285	0.810964	0	0
SEMA4B	4098.33	722.373	5156.84	936.813	2443.77	1029.69	705.618	2867.23	587.176	1050.74	3157.59	4442.53	2298.92	1721.75	753.101	916.658	964.719	882.27	2827.16	936.519	1695.98	12015.9	324.975	1792.93	1294.56	862.317	2876.35	2506.22	1616.07	2519.81	2458.26	2073.39	5735.41	1296.44	987.762	1765.37	1230.55	428.169	2418.65	3530.1	1522.49	1977.33	1553.83	1111.12	1816.13	1238.34	4796.04	1260.14	2601.58
GKAP1	33.3876	196.005	58.2258	46.5198	61.7686	42.2746	68.4986	71.8868	71.5466	74.3452	79.9183	81.7115	20.2509	76.0394	245.476	80.159	127.989	93.9332	118.138	83.1865	197.827	44.833	92.85	85.2468	198.033	26.7058	71.6349	143.271	116.721	117.798	67.9356	88.9822	4.91677	97.8961	54.3505	103.378	116.69	64.5327	126.612	194.615	106.874	55.4167	105.787	53.7639	112.695	95.913	42.9811	76.6864	315.343
ZNF507	147.209	126.455	235.008	72.1859	163.556	190.236	83.3537	340.713	111.021	187.35	163.099	324.696	250.055	231.739	213.054	155.147	202.383	186.111	128.322	127.463	213.387	173.484	180.681	180.576	293.2	163.749	112.088	209.79	190.74	223.816	204.646	195.117	513.802	251.602	215.827	137.458	178.218	152.625	155.552	335.17	163.124	220.864	208.826	111.112	169.043	177.972	140.297	111.921	170.285
RPL10A	8351.46	12507.2	23125.4	14456.4	8772	22302.9	9357.07	7551.85	20833.2	9804.64	15567.8	6347.7	12189.3	25646.1	30684.5	8022.37	15197.1	17321.5	10397.1	15712.9	5942.6	9968.52	20365.5	29000.4	13431.2	11288.8	14642.2	8170.55	8862.27	25353.3	14446.8	11091.7	2151.09	16240.7	13670.3	5585.8	23089.8	17318.3	10819.9	4459.92	24791.1	14700.7	7273.18	10952.3	13001.6	10939.4	15332.1	14900	23553
DFFB	232.196	249.748	129.78	133.143	117.447	145.948	205.496	169.982	38.6516	146.708	160.652	124.718	188.422	135.785	22.2318	140.925	206.383	208.935	138.506	144.906	245.617	81.2192	100.378	156.744	116.16	231.216	209.848	140.201	167.016	170.272	130	108.279	206.504	121.684	178.018	135.186	246.11	142.382	230.072	374.814	104.999	118.062	214.321	176.823	154.306	156.658	128.943	134.719	94.603
HSPD1	5527.93	6393.08	11295.1	3415.2	2755.23	9565.13	1187.58	6531.21	2937.52	1676.24	4017.93	1642.83	8402.37	3875.29	1825.78	2855.99	12364.6	10635.5	2874	6850.81	5299.1	11270	3760.42	7102.98	9350.92	10410.4	6394.89	4088.34	4438.25	4292.13	8663.89	3576.44	2178.13	12255.3	11252.9	4414.56	4992.22	5584.64	10503	2488.55	12103	26710.8	5286.59	3540.05	5533.35	6534.87	6795.88	4435.38	2105.44
TM4SF4	2.27643	163.601	357.773	8.02066	0	4.02615	0	1842.1	0	2.97381	238.124	0	6.16332	234.455	22.2318	1.29289	0	0.87788	4.07371	1.34172	0	89.0163	27.604	0	1.39952	0	348.061	1.02337	4.74476	9.63801	7.5484	4.2883	378.591	7.31933	11.0276	26.1284	361.74	0	32.5574	0	0.937494	0	0	3.58426	0	2.1314	822.318	72.5412	48.3527
FTHL18	3.79405	2.37103	2.80606	12.8331	0.86998	0	17.331	11.2323	4.11187	8.92142	0.815493	0	0	0	0	12.9289	0.799933	1.75576	7.129	0	6.66834	45.4828	0	9.16632	0.699762	1.40557	7.58487	10.2337	12.3364	9.63801	1.67742	57.892	27.0422	3.65967	4.72613	13.6322	1.06082	0	16.6404	45.0497	9.37494	0.80314	8.24312	13.1423	3.46755	8.5256	4.05482	27.9802	1.05114
CCDC144A	9.86452	0.790343	14.0303	3.20826	5.21988	6.03923	15.6804	4.49292	17.2699	20.8166	13.0479	36.5552	46.6651	0.905231	1.85265	18.1004	1.59987	7.90092	31.5713	10.7337	7.77972	7.14729	13.802	9.16632	2.79905	6.32507	6.74211	9.21029	42.7029	8.56712	5.87098	1.07207	29.5006	5.4895	1.57538	2.27203	15.9123	18.4379	2.89399	18.0199	3.74997	4.0157	1.37385	17.9213	1.73378	5.3285	8.92061	12.4356	6.30687
LOC441155	10.6233	1.58069	16.8364	0	13.0497	2.01308	0.825284	13.4788	12.3356	9.91269	4.07747	12.9018	6.16332	5.43139	0	19.3933	10.3991	7.02304	2.03686	0	26.6733	17.5434	0	11.9162	14.695	11.9473	7.58487	15.3505	8.54058	16.0634	25.1613	2.14415	4.91677	13.7237	11.0276	9.08814	20.1556	0	23.8754	9.00994	8.43744	23.2911	9.61697	0	10.4027	8.5256	21.0851	4.14521	2.10229
TRIM35	164.662	199.166	190.812	243.828	218.365	338.197	338.367	262.087	214.64	259.712	260.142	249.435	143.517	265.233	345.519	325.808	239.98	161.53	219.98	293.836	315.635	230.663	202.011	135.662	382.77	164.452	262.942	265.052	216.361	292.353	389.162	207.982	41.7925	234.219	137.058	311.269	456.153	186.428	324.127	230.655	278.436	286.721	372.314	80.0484	375.362	365.535	407.915	203.115	229.15
PLAA	444.662	606.193	487.553	210.141	354.952	511.322	458.033	299.528	263.982	365.778	481.141	376.303	663.878	527.75	509.478	425.36	875.127	385.389	339.137	446.792	592.37	469.122	340.032	446.4	470.24	395.668	482.061	661.094	521.924	397.3	544.324	360.217	280.256	505.034	421.413	747.499	319.307	617.67	671.406	536.993	526.871	660.181	134.638	377.542	285.206	1556.99	559.565	554.422	396.282
MARVELD3	689.758	490.803	459.492	466.802	1177.95	357.321	7.42756	638.744	0.822375	207.175	732.313	1599.83	724.631	370.239	34.274	63.3515	359.97	618.028	906.401	336.771	714.623	548.392	449.193	307.072	495.432	393.56	839.392	317.243	163.22	597.557	384.969	1006.68	833.392	567.248	284.356	502.12	340.523	258.131	638.125	760.439	241.873	436.105	706.161	217.445	568.678	572.281	1002.35	335.762	5.25572
OR8D1	0	0	0	0	0	0	0	0	0	0	0	0	0	0	0	0	0	0	0	0	0	0	0	0	0	0	0	0	0	2.14178	0	0	0	0	0.787689	0	0	0	0	0	0	0	0	0	0	0	0	0	0
ZNF131	295.177	248.168	308.667	110.685	241.854	95.6211	304.53	689.664	207.238	268.634	199.796	367.702	351.309	197.34	215.833	279.264	206.383	167.675	281.086	100.629	445.667	228.713	111.671	256.657	273.607	368.259	223.332	299.846	194.535	330.905	245.742	198.334	130.294	353.158	300.109	238.564	266.266	254.033	435.545	560.418	209.999	424.861	287.135	139.786	198.517	286.673	358.446	360.633	197.615
ZMYM5	158.591	72.7115	200.633	83.4148	134.847	113.739	152.678	100.342	126.646	132.83	105.199	146.221	126.788	901.61	68.548	166.783	122.39	87.788	106.935	37.5681	162.263	74.0719	156.841	139.328	207.829	117.365	91.0185	331.57	136.649	118.869	136.71	126.505	299.923	237.878	141.784	105.65	126.238	125.992	121.548	129.743	86.2494	122.077	81.0574	82.4379	126.566	176.906	169.492	72.5412	154.518
BCAS1	2126.94	212.602	1121.72	615.987	5501.75	263.713	4.12642	2621.62	2.46712	1543.41	1166.97	14097.4	833.809	51.5982	228.802	37.4937	400.766	117.636	2015.47	174.423	677.947	1475.59	526.986	363.903	32.1891	87.8482	1476.52	216.953	148.986	1703.79	1430.84	3520.69	1593.03	770.36	76.4058	591.865	502.829	148.528	482.573	971.272	132.187	183.919	93.422	138.591	1713.84	612.778	783.391	482.917	5.25572
RGS7BP	0	0	0	0	2.60994	0	0	0	0	0.991269	0	0	4.40237	0	0	0	0	0	0	0	1.11139	1.29951	0	0	0.699762	2.10836	0.842763	1.02337	0	1.07089	1.67742	0	0	0	0	0	0	0	0.723497	0	0	0.80314	0	2.38951	4.33444	0	0.810964	0	0
TSPYL5	20.4879	29.2427	9.82121	17.6454	42.629	13.085	130.395	11.9811	115.132	85.2491	11.4169	15.0521	21.1314	28.0622	242.697	68.5231	7.99933	11.4124	35.645	10.7337	6.66834	27.2897	3.76419	16.4994	14.695	22.4891	8.42763	60.3785	56.9372	8.56712	5.03227	22.5136	0	1.82983	11.8153	22.7203	59.406	12.2919	2.89399	0	13.1249	16.0628	1.37385	13.1423	11.2695	4.2628	21.0851	15.5445	330.06
ENDOU	2.27643	0	2.10455	1.60413	4.3499	0	0	8.23703	17.2699	4.95634	0.815493	0	1.76095	3.62092	26.8634	1.29289	0	0	12.2211	0	2.22278	1.94926	0	0	0	2.10836	0	2.04673	0.948953	7.49623	0	0	0	1.82983	0	2.27203	0	8.19463	0	3.60398	2.81248	2.40942	0	0	0.866888	0	1.62193	0	6.30687
PGD	4247.82	1726.11	2488.98	2181.62	1717.34	2178.15	2708.58	2553.48	2259.06	1356.06	3378.59	1318.14	3786.92	1862.97	1286.66	1846.24	3023.75	2315.85	1732.35	5307.84	1609.29	2466.47	1695.14	2198.08	1257.47	2866.66	3874.18	1531.98	1718.55	2494.1	1558.33	2375.72	2957.43	1597.44	2511.15	888.366	1821.43	2642.77	5219.31	1129.85	1815.93	1374.17	2110.24	4351.29	1781.45	2250.76	2100.4	3098.55	533.982
TFF3	48266.4	25764.4	21411.6	201938	47325.2	37362.7	34.6619	15299.2	165.297	15068.3	115117	15417.7	10375.5	158159	23672.2	4148.88	10304.7	26595.4	45863.9	89402.7	20547.4	14204.3	106064	15064.8	71813.8	4696.01	132039	49730.4	18370.8	95936.8	34367	88762.4	153457	24808	23611.8	54758.3	29019.8	73579.6	30534.5	28082.2	84666.9	50599.4	6165.85	26432.7	50146.9	18444.1	26795.9	76647	207.076
ZC4H2	81.1926	61.6467	167.662	198.912	200.095	99.6473	74.2756	116.816	235.199	133.821	110.092	133.319	82.7646	167.468	201.012	129.289	287.176	390.657	176.188	12.0755	253.397	36.3862	185.7	156.744	140.652	118.068	117.144	147.365	219.208	190.618	135.033	155.451	120.461	230.559	210.313	163.587	67.8925	133.163	115.036	191.011	111.562	110.03	379.184	218.64	213.254	287.739	108.669	66.3234	247.019
COA5	297.453	446.544	288.323	280.723	393.231	326.118	333.415	318.249	346.22	303.328	359.632	296.742	196.346	464.383	638.237	343.908	478.36	417.871	353.395	199.916	464.561	243.008	390.221	339.154	384.869	338.04	364.074	409.346	352.062	399.442	369.872	305.541	110.627	452.884	471.038	343.077	289.604	402.561	457.25	409.051	385.31	335.713	498.709	189.966	331.151	367.667	257.076	348.198	585.488
RBPJ	789.921	875.7	485.449	1549.59	677.714	1244.08	1038.21	752.565	2390.64	1437.34	1276.25	645.091	665.639	1118.87	1589.57	1234.71	627.947	1032.39	1271	1479.92	647.94	573.083	1623.62	916.632	601.096	985.305	739.104	957.87	1877.98	784.963	644.13	836.218	4339.05	330.285	923.959	1510.9	993.989	1682.97	584.586	794.677	1819.68	712.385	1459.03	3336.94	833.946	704.428	480.091	1622.85	2490.16
DND1	70.5693	128.036	48.4045	8.02066	86.128	84.5492	127.919	66.645	251.647	91.1967	106.83	88.1624	45.7847	38.9249	25.0107	99.5524	64.7946	79.8871	130.359	115.388	122.253	31.1882	160.605	95.3297	146.25	145.477	91.0185	89.0328	107.232	159.563	83.0324	122.216	130.294	73.1933	84.2827	96.5615	131.542	104.481	115.036	219.843	99.3743	64.2512	188.218	126.644	127.433	70.3362	55.9565	102.594	51.5061
ZNF638	962.929	888.345	935.12	340.076	1158.81	661.296	1257.73	1426.5	938.329	1272.79	1007.95	1251.48	1015.19	908.852	997.651	1243.76	1002.32	862.078	1013.34	449.476	2121.64	875.218	732.762	1066.96	1072.74	971.249	894.172	1322.19	1007.79	1119.08	1158.26	1157.84	553.136	1128.09	867.245	1368.9	1227.37	909.604	1017.24	2762.45	883.119	895.501	1630.76	603.35	1273.46	1113.66	978.023	769.973	1312.88
C5orf51	156.315	116.18	93.3015	121.914	131.367	82.5361	77.5767	260.59	105.264	95.1618	125.586	251.586	167.29	89.6179	104.675	178.419	87.1927	100.956	94.7138	71.1111	171.154	135.149	57.7176	111.829	186.836	319.064	187.093	212.86	139.496	118.869	163.549	176.892	103.252	226.899	125.242	92.0174	85.9265	82.9706	216.326	63.0696	214.686	163.037	93.422	96.775	142.17	176.906	189.766	133.683	133.495
CLEC18A	80.4338	167.553	16.8364	651.277	200.095	50.3269	164.232	84.6167	143.916	292.424	88.0733	290.291	31.6971	45.2615	70.4006	127.996	145.588	120.27	238.312	209.308	373.427	22.7414	63.9912	80.6636	74.1748	68.873	128.1	176.019	84.4568	293.424	63.7421	324.838	100.794	67.7038	100.036	109.058	77.4399	155.698	99.1191	1169.49	61.8746	25.7005	155.245	210.276	94.4908	114.03	60.0114	273.584	51.5061
PSMB5	1586.67	1615.46	1942.5	3161.74	1025.71	2050.32	1865.97	1263.26	1180.11	1189.52	2056.67	569.83	1626.24	2328.25	2104.61	1654.9	2414.2	1864.62	842.24	2203.1	809.091	1597.09	2690.14	1829.6	2221.74	2248.91	2608.35	885.211	1372.19	1592.41	1367.94	1271.48	449.884	1063.13	1595.07	1458.65	1230.55	3254.29	1829	450.497	2212.49	2211.85	707.535	1624.86	1652.29	1364.1	1898.47	2014.57	2370.33
CLIP2	2393.29	4069.47	4093.34	5235.89	1938.31	4613.97	950.727	2812.57	675.17	2031.11	1657.9	2077.19	2325.33	2693.06	1607.17	1535.95	1687.86	2868.91	3084.82	11588.4	4003.22	2563.93	7770.54	1414.36	846.012	1647.33	2006.62	1924.95	3307.1	1667.38	2064.07	4231.48	17953.6	1874.66	1595.07	3493.25	2149.22	2612.04	1244.42	4941.05	1389.37	1859.27	2494.92	10743.2	2123.01	1223.42	2427.22	3208.39	1754.36
OVOL3	0	7.11308	1.40303	38.4992	2.60994	3.01962	12.3793	0.74882	39.474	9.91269	0	0	0	5.43139	0	45.2511	1.59987	0.87788	1.01843	12.0755	5.55695	1.29951	2.50946	20.1659	2.09929	2.81114	4.21382	8.18692	3.79581	5.35445	0	2.14415	0	0.914916	5.51382	6.8161	13.7907	9.21896	0.723497	12.6139	5.62496	1.60628	1.37385	37.0373	3.46755	1.0657	0.810964	13.4719	3.15343
AAMDC	165.42	489.222	133.989	774.796	304.493	228.484	297.928	118.314	226.975	280.529	445.259	191.377	80.1232	464.383	443.709	245.649	284.776	537.263	290.252	915.052	298.964	253.404	726.488	283.239	340.784	257.922	258.728	253.795	386.224	358.748	146.774	456.704	317.131	134.493	435.592	296.501	157.001	605.378	179.427	174.793	322.498	85.936	317.36	867.39	446.447	207.812	157.327	308.818	825.149
SLC6A19	80.4338	3.95171	11.2242	1.60413	4137.62	1.00654	0	17.2229	0	17.8428	0.815493	1915.92	7.92427	2.71569	5.55794	1.29289	15.1987	0.87788	451.164	1.34172	0	18.1931	31.3682	1.83326	0	7.02785	2.52829	4.09346	0	0	8.38711	1589.89	2.45838	173.834	0	0	184.583	0	6.51148	0	3.74997	0	17.8601	0	150.838	1.0657	0.810964	0	0
IDE	458.321	553.24	756.935	466.802	425.42	410.668	354.872	482.24	388.161	310.267	501.528	612.836	579.352	407.354	702.153	495.176	358.37	518.827	384.966	378.365	304.521	826.487	381.438	390.485	295.999	433.618	614.375	472.795	404.254	345.898	587.098	351.64	164.712	674.293	465.524	279.46	515.559	410.756	523.812	452.299	558.746	628.859	167.61	297.493	324.216	488.091	603.357	679.815	503.498
RPL35A	5556.76	9211.44	11041.8	9368.13	4141.1	14539.4	10831.9	3751.59	10139.9	4852.26	9457.27	2528.76	5975.78	18127.2	20701.5	6287.31	11219.9	9577.67	7059.74	20603.4	3935.43	4255.89	20619	11907	7465.76	6502.17	7471.1	5478.07	7127.59	11859	8558.21	5889.98	5219.15	8989.97	8613.38	7162.59	11489.7	17065.3	3718.05	2140.76	16873	7604.13	6000.99	9358.5	6866.62	6088.34	5472.39	14609.8	13469.4
CHRAC1	549.378	346.96	808.146	874.252	500.238	583.792	250.061	706.138	712.176	353.883	577.369	397.806	503.631	774.878	410.361	387.866	972.719	637.341	343.21	941.886	366.758	547.742	343.796	692.057	440.85	1169.43	340.476	282.449	324.542	494.751	543.485	462.064	678.514	501.374	595.493	580.505	528.289	758.003	508.619	473.923	626.246	1241.65	667.693	636.803	932.771	656.471	513.34	596.91	423.611
SENP2	295.936	474.996	316.383	604.758	410.63	368.393	432.449	343.709	353.621	353.883	331.906	554.778	407.66	379.292	326.992	429.239	395.167	304.624	372.745	331.404	322.303	302.785	538.279	311.655	269.408	311.334	305.923	273.238	310.308	368.386	363.162	319.478	2183.04	435.5	291.445	364.662	343.706	472.215	383.454	400.041	266.248	335.713	342.09	618.882	384.031	271.754	381.153	464.264	363.696
RTP2	0	0	0	0	0	0	0	0	0	0	0	0	0	0	0	0	0	0	0	0	0	0	0	0	0	0	0	0	0	0	0	0	0	0	0	0	0	0	0	0	0	0	0	0	0	0	0	0	6.30687
CAMSAP1	222.331	217.344	366.892	152.392	227.065	160.04	156.804	576.592	205.594	283.503	268.297	283.84	438.476	226.308	197.307	315.465	487.159	163.286	131.377	119.413	414.548	409.995	156.841	329.987	256.813	214.349	211.534	414.463	201.178	239.879	355.614	151.162	31.959	311.987	196.922	305.589	255.658	171.063	379.836	281.11	203.436	398.358	164.862	135.007	204.586	391.112	392.507	179.28	240.712
NDST4	0	0	0	0	0	9.05885	0	0	0	0.991269	0	0	0	0	0	0	0	0	0	0	0	0.649754	1.25473	0	0	0	0	0	0	0	0.838711	0	0	0	0	0	0	0	0	0	0	0	0	0	0	0	0	0	11.5626
FAM47B	0	0	0	0	0	0	0	0	0	0	0	0	0	0	0	0	0	0	0	0	0	0	0	0	0	0	0	0	0	0	0	0	0	0	0	0	0	0	0	1.80199	0	0	0	0	0	0	0	0	0
C10orf82	12.141	26.8717	0	0	14.7897	133.87	0	5.99056	0	1.98254	17.1254	6.45091	0	30.7779	18.5265	9.05022	284.776	23.7028	15.2764	0	81.1314	22.0916	107.907	49.4981	19.5933	7.73064	18.5408	14.3271	6.64267	1.07089	149.291	48.2433	0	37.5116	43.3229	126.098	8.48657	63.5084	26.0459	0	3.74997	6.42512	133.264	72.8799	56.3477	0	0.810964	0	34.6878
SLC25A12	228.402	69.5502	153.632	144.372	313.193	195.268	224.477	302.523	260.693	264.669	140.265	466.616	190.182	75.1342	570.615	338.737	209.582	223.859	234.238	169.057	230.058	261.851	51.4439	211.742	219.026	193.266	117.987	265.052	160.373	236.667	233.162	233.712	0	226.899	196.922	166.995	128.359	187.452	185.215	216.239	126.562	252.186	200.583	105.138	189.848	339.958	171.924	154.409	546.595
GNB3	208.673	45.8399	58.9273	540.592	73.0783	47.3073	419.244	100.342	259.87	527.355	26.9113	19.3527	61.6332	55.2191	176.928	575.335	204.783	60.5737	105.917	1094.84	57.7922	25.3404	27.604	223.658	41.9857	65.359	22.7546	66.5187	401.407	38.5521	135.871	117.928	420.384	21.958	54.3505	54.5288	105.021	43.0218	19.5344	27.0298	44.9997	65.0544	60.4496	83.6327	48.5457	4.2628	25.9509	118.139	533.982
MTRNR2L4	1.51762	8.69377	2.10455	60.957	2.60994	4.02615	24.7585	2.99528	4.11187	8.92142	4.07747	8.60121	1.76095	5.43139	8.33691	3.87866	0	2.63364	3.05528	12.0755	3.33417	3.24877	36.3872	2.7499	0.699762	0.702785	6.74211	3.0701	13.2853	2.14178	2.51613	8.57659	184.379	0	2.36307	0	1.06082	13.3163	0	1.80199	8.43744	1.60628	4.12156	40.6216	1.73378	3.1971	0	15.5445	3.15343
SLC38A9	88.7807	148.584	61.7333	115.497	151.376	72.4708	99.8594	50.171	153.784	100.118	109.276	116.116	72.1989	139.406	164.886	135.753	54.3955	71.1083	97.7691	57.6939	60.015	76.0212	53.9534	32.9987	158.846	123.69	57.3079	109.5	82.5589	98.5219	104.839	77.1893	130.294	141.812	113.427	88.6094	73.1966	204.866	104.907	97.3074	91.8744	103.605	54.9541	41.8163	95.3577	112.964	94.8828	173.063	45.1992
S100G	0.758809	0	0	0	0	0	0	0	0	0	0.815493	0	0	0	0	0	0	0	0	0	0	0	0	0	0	0	0	0	0	1.07089	0	0	0	0	0	0	0	0	0	0	0	0	0	0	0	0	5.67675	0	0
ASB6	789.921	985.557	385.833	611.174	642.915	714.642	863.247	1485.66	735.203	725.609	526.809	696.698	441.118	937.819	978.198	823.57	1303.89	686.502	945.101	1427.59	1723.76	751.765	784.206	805.719	703.961	428.699	721.406	504.519	820.844	762.474	1006.45	821.209	1093.98	792.318	454.496	1029.23	863.508	814.341	824.064	3330.08	810.932	856.147	953.454	836.327	646.698	1222.36	925.31	613.491	815.688
MAT2A	2367.49	1805.93	3882.89	1705.19	2269.78	1582.28	2190.3	4458.48	1643.93	2319.57	2280.12	2573.91	4393.57	1781.49	1424.69	1736.35	3418.11	1974.35	1466.54	952.62	2497.29	2380.7	1373.93	2148.58	2224.54	2184.26	2236.69	2225.82	1048.59	3482.54	3239.1	1322.94	727.681	4348.6	2720.68	1325.73	1455.45	1875.55	4002.39	524.379	1828.11	3724.16	1625.27	1027.49	2132.54	1890.55	5593.22	1584.51	1627.17
EBAG9	413.551	143.842	530.345	174.85	363.651	205.334	176.611	304.021	203.949	192.306	230.785	275.239	525.643	355.756	278.823	350.373	539.955	409.97	191.464	116.729	251.174	425.589	126.728	394.152	247.016	460.324	242.716	198.533	189.791	315.913	394.194	249.793	2.45838	357.732	566.348	244.244	329.915	339.053	362.472	156.773	181.874	1264.14	181.349	65.7114	809.673	455.054	427.378	106.739	187.104
DMAC1	1280.87	2029.6	345.145	1705.19	1088.34	4426.76	1066.27	509.947	1323.2	965.496	2278.49	679.496	942.988	1996.03	2718.76	1001.99	3546.1	1760.15	1226.19	1690.57	1233.64	560.738	6784.32	2247.58	2260.23	1643.81	2097.64	1114.44	956.545	2735.05	1947.49	2315.68	137.669	2703.58	1172.87	1919.87	1473.48	4472.22	1515	394.636	4703.41	1729.96	901.248	1755.09	2011.18	3223.74	977.212	2623.92	2766.61
NF1	508.402	553.24	526.838	243.828	491.538	707.596	643.722	601.303	543.59	519.425	534.148	608.536	1100.59	573.011	582.658	630.929	343.171	589.058	515.325	548.763	500.125	452.878	457.976	522.48	842.514	841.234	464.363	619.136	520.026	586.848	645.808	499.587	24.5838	716.38	627	607.769	445.545	711.908	530.324	338.774	835.307	632.071	563.28	610.519	781.933	582.938	574.163	545.095	636.994
ZNF681	105.475	150.165	58.2258	263.078	60.0286	98.6408	226.953	55.4127	83.8822	51.546	133.741	176.325	44.9042	136.69	40.7582	68.5231	159.987	109.735	119.156	116.729	127.81	12.3453	139.275	78.8303	124.558	59.034	48.0375	148.388	68.3246	70.6788	58.7098	95.4146	695.722	97.8961	155.175	103.378	115.629	141.357	94.0547	189.209	46.8747	75.4952	137.385	167.265	96.2245	60.7449	4.86579	224.878	26.2786
ILDR2	15.935	10.2745	3.50758	0	7.82982	4.02615	28.8849	26.9575	12.3356	40.642	10.6014	10.7515	14.0876	4.52615	10.1896	2.58578	5.59953	2.63364	14.258	5.36687	11.1139	8.4468	5.01892	15.5827	2.79905	18.2724	1.68553	31.7243	43.6518	17.1342	10.9032	5.36037	34.4174	5.4895	8.66458	98.8335	0	2.04866	13.023	18.0199	4.68747	4.0157	1.37385	0	8.66888	26.6425	20.2741	14.5082	104.063
ZPBP	0	0	0	0	0	0	0	0	0	0	0	0	0	0	0	0	0	0	0	0	0	0	0	0	0	0	0	0	0	0	0	0	0	0.914916	0	0	0	0	0	0	0	0	2.74771	0	0	0	0	0	0
CXCR5	9.86452	18.9682	2.80606	24.062	3.47992	18.1177	137.822	9.73467	2737.69	54.5198	9.78592	0	7.0438	0	48.1688	15.5147	0.799933	3.51152	414.5	0	4.44556	33.7872	0	246.574	51.0826	2.81114	19.3836	4.09346	4.74476	16.0634	19.2904	37.5226	2.45838	1.82983	4.72613	0	891.089	7.1703	3.61749	1.80199	10.3124	1.60628	5.49541	0	35.5424	5.3285	1.62193	0	7.35801
FAM89B	2356.1	2209.8	1384.79	2295.51	1754.75	1919.47	3727.81	1726.78	3413.68	4005.72	2180.63	1066.55	936.825	1885.6	5192.97	4110.09	2619.78	2544.1	2217.12	2688.8	2912.95	3006.41	2041.44	2487.74	2004.12	2613.66	1931.61	4265.39	3503.53	2639.74	1653.1	2237.42	2308.42	1274.48	3447.71	2322.02	3032.89	1679.9	1640.17	2627.3	2094.36	2053.63	2938.67	2906.83	2307.66	1818.08	2438.57	2680.92	4668.13
MTHFD1	1106.34	1021.12	1789.57	1063.54	545.477	877.701	412.642	2682.28	1052.64	598.726	1387.97	447.263	1710.76	1108.91	488.173	619.293	2142.22	1234.3	703.734	1321.59	1459.25	1080.54	863.254	1383.2	1579.36	2350.11	1396.46	593.552	668.063	1055.9	882.324	403.1	801.433	2270.82	1622.64	1442.74	1026.87	1796.67	1894.84	1636.21	922.494	2741.12	724.021	739.552	1023.79	1771.19	1277.27	1013.5	485.629
SEC22C	264.825	198.376	317.786	264.682	258.384	276.798	402.739	297.282	321.548	433.184	267.482	139.77	411.182	124.922	686.406	440.875	400.766	164.164	254.607	159.664	152.26	244.957	257.22	355.653	252.614	264.95	315.194	288.589	306.512	248.447	249.097	151.162	440.051	163.77	248.122	186.307	325.672	191.549	480.402	55.8617	130.312	340.531	108.534	113.501	328.55	184.366	275.728	433.175	489.834
LOC105369914	3.03524	0	0.701515	0	0.86998	0	0	0.74882	0	1.98254	0.815493	4.30061	0	0	0	0	0	0	2.03686	0	1.11139	1.29951	0	0	0	0.702785	0	0	0	1.07089	1.67742	17.1532	0	0	0	1.13602	0	0	0	0	0	0	0	0	0	2.1314	0.810964	0	0
CHTF8	53.8755	0	493.165	0	259.254	0	292.151	217.907	0	0.991269	0	969.787	788.905	0	0	178.419	157.587	0.87788	0	0	0	48.7315	0	320.821	0	29.517	0	0	0	26.7723	187.033	1.07207	0	171.089	0	35.2165	0	0	197.515	0	0	34.535	0	0	325.95	0	766.361	0	0
ANKEF1	73.6045	108.277	176.08	4.81239	113.967	128.837	5.77699	107.83	23.8489	55.5111	112.538	126.868	261.501	115.87	18.5265	42.6653	175.185	97.4447	91.6585	67.0859	257.842	71.4729	85.3216	63.2476	66.4774	119.473	119.672	23.5374	34.1623	131.72	130	50.3875	44.2509	353.158	59.8643	96.5615	91.2306	30.7299	112.142	61.2676	168.749	63.4481	156.619	15.5318	67.6173	192.892	277.35	65.2871	23.1252
KRT73	0	0	0	0	0.86998	2.01308	0	0	1.64475	0	0	15.0521	0.880474	0	0	1.29289	0	0	3.05528	0	0	0.649754	0	5.49979	0.699762	0.702785	0	0	0	0	4.19356	0	0	0	0	1.13602	39.2504	0	0	0	0	0	0	0	0	0	0	0	0
CALN1	0	0	0	0	2.60994	0	0	0	3.2895	2.97381	0	8.60121	0.880474	0	0	0	0.799933	0	1.01843	0	0	0	0	0	0	0	0	0	0	2.14178	0	0	0	0	0	0	0	0	0	1.80199	0	0	0	0	0	0	0	5.18151	5.25572
RNF225	0	0	0.701515	0	0	0	0	0	0	0	0	6.45091	0	0.905231	0	0	0.799933	1.75576	0	0	0	0	0	0	0	0	0	0	0	1.07089	0	0	4.91677	0	0	0	0	0	0.723497	0	0	0	0	0	1.73378	0	4.86579	0	0
SMAD7	410.516	44.2592	83.4803	28.8744	542.867	72.4708	686.636	105.584	155.429	351.9	128.848	528.975	169.932	332.22	154.696	302.536	324.773	154.507	175.17	32.2012	347.865	458.076	101.633	262.157	274.307	223.486	50.5658	230.257	271.401	125.294	296.904	277.667	0	214.09	218.977	159.042	211.103	104.481	335.703	45.0497	149.999	216.848	232.181	29.8688	456.85	141.738	279.783	153.373	100.91
MIB1	223.849	113.019	262.367	197.308	242.724	90.5885	263.266	156.503	234.377	278.547	179.408	417.159	535.328	205.487	301.982	305.122	94.3921	83.3986	162.948	77.8197	105.582	363.212	100.378	149.411	165.144	158.127	169.395	209.79	201.178	186.335	142.581	117.928	12.2919	153.706	136.27	142.002	187.765	130.09	292.293	91.9014	154.686	138.14	104.413	62.1271	130.033	130.015	263.563	212.442	195.513
MORC4	110.786	160.44	551.391	40.1033	167.906	291.896	95.733	402.865	17.2699	176.446	165.545	204.279	365.397	57.9348	77.8112	152.561	235.18	341.495	172.114	95.262	223.389	819.989	227.106	425.317	334.486	200.294	509.872	348.968	378.632	293.424	178.646	41.8109	88.5018	220.495	138.633	215.843	153.819	75.8003	321.956	109.921	288.748	91.558	160.741	127.839	114.429	242.98	247.344	221.769	127.189
MOB3C	484.879	634.645	289.726	465.198	835.18	358.328	949.077	655.967	414.477	695.871	709.479	838.618	387.409	509.645	704.006	831.327	614.349	586.424	818.816	580.964	872.441	450.929	465.505	405.151	328.188	299.387	626.173	913.865	792.376	790.317	462.13	700.064	218.796	528.822	278.054	635.034	529.35	557.235	479.679	733.409	222.186	639.3	780.349	811.237	685.708	541.376	565.242	592.765	1026.97
GID4	93.3336	180.988	166.259	93.0396	131.367	123.804	115.54	130.295	131.58	148.69	99.4902	174.175	220.999	104.102	128.759	161.611	103.991	151.873	115.082	202.599	146.703	128.002	96.6142	124.662	121.059	163.046	107.031	116.664	128.109	201.327	145.097	77.1893	149.961	154.621	122.092	187.443	136.846	105.506	207.644	111.723	94.6869	146.172	82.4312	129.033	126.566	274.951	210.04	124.356	351.082
COL9A3	227.643	48.2109	20.3439	298.368	150.506	18459.9	136.172	491.975	2509.07	192.306	46.4831	36.5552	43.1433	152.984	100.969	543.013	563.153	250.196	290.252	203.941	300.075	11653.3	215.813	959.713	50.3829	471.569	71.6349	1286.37	180.301	205.611	814.389	472.785	2.45838	95.1513	450.558	157.906	369.166	415.877	281.44	924.42	1212.18	2059.25	2760.07	82.4379	216.722	668.194	66.4991	38.3432	231.252
NACC2	324.77	610.145	310.771	309.597	335.812	232.51	393.661	543.644	91.2836	391.551	327.828	507.472	668.28	480.678	912.429	347.787	430.364	198.401	288.215	340.796	426.773	411.294	335.013	212.659	300.198	275.492	538.526	429.813	444.11	208.824	529.227	188.685	535.928	287.284	189.833	404.422	259.901	239.693	336.426	232.457	317.81	387.917	210.2	151.734	179.446	401.769	547.401	506.752	2076.01
KRTDAP	1.51762	6.32274	2.10455	0	1.73996	4.02615	0	2.24646	0.822375	0.991269	0.815493	6.45091	0	0	4.63162	1.29289	0	0	6.11057	16.1006	2.22278	0	0	0	2.09929	3.51393	0.842763	3.0701	0	2.14178	0.838711	6.43244	0	0	1.57538	1.13602	38.1895	5.12164	0	18.0199	9.37494	0.80314	2.74771	0	0.866888	3.1971	0.810964	1.0363	0
GCNT3	7254.22	2433.47	4053.35	583.904	6173.38	1012.58	0	2069.74	18.9146	186.359	8282.96	5459.62	3121.28	2320.11	615.079	20.6862	90.3924	386.267	2107.13	1506.75	27.7847	3717.89	1061.5	485.815	104.265	418.86	7246.08	96.1963	75.9162	1174.77	2386.97	5218.86	486.76	855.447	27.5691	1417.75	688.473	170.039	1462.91	124.337	187.499	345.35	175.853	1021.51	728.186	749.187	11872.5	3470.58	0
ADAMTS4	82.7102	145.423	146.617	230.995	153.116	206.34	1822.23	89.8585	127.468	774.181	59.531	47.3067	426.15	148.458	143.58	1008.45	55.9953	31.6037	62.1241	198.574	88.9111	414.543	150.568	22.9158	268.709	172.182	44.6665	213.883	762.958	21.4178	108.194	28.946	299.923	52.1502	115.79	172.675	221.712	323.688	55.7093	133.347	133.124	108.424	28.8509	219.834	82.3543	18.1169	347.904	185.498	358.44
TRIM11	1028.95	688.388	695.903	1169.41	783.852	1019.62	713.871	1028.88	742.604	772.198	763.302	1122.46	550.297	843.675	463.162	756.339	1207.9	923.53	1047.96	1565.79	1367.01	714.079	659.988	1145.79	988.764	1056.29	1043.34	865.767	1152.03	965.943	986.325	1531.99	1224.27	901.193	929.473	1156.47	831.683	925.993	1162.66	2021.83	2085.92	1179.81	1266.69	909.207	711.715	906.911	1021.81	682.924	378.412
CD164L2	78.9162	51.3723	21.747	70.5818	23.4894	8.05231	0	15.7252	0	46.5896	55.4535	2.1503	30.8166	0	9.26324	2.58578	43.9963	21.0691	7.129	169.057	106.693	37.036	3.76419	10.0829	0	2.81114	63.2073	0	18.0301	20.3469	13.4194	51.4596	120.461	9.14916	11.0276	24.9924	79.5616	7.1703	31.1104	160.377	4.68747	4.0157	28.8509	69.2956	13.0033	94.8473	22.707	134.719	0
DNAJC30	471.221	773.745	361.28	537.384	351.472	999.493	368.077	441.055	606.913	544.207	824.464	253.736	739.599	444.468	641.016	461.561	619.948	686.502	510.232	1948.18	466.783	377.507	585.959	456.483	374.373	527.089	1149.53	290.636	605.432	712.142	579.55	432.046	1125.94	656.91	455.284	489.623	483.734	711.908	491.255	189.209	395.622	488.309	692.422	1157.72	462.051	360.207	513.34	954.435	895.575
STRN4	2212.69	1236.1	2629.28	1142.14	2023.57	1332.66	1224.72	4015.18	1468.76	2303.71	1299.9	2326.63	2239.93	1097.14	715.122	2125.51	2671.78	2417.68	1640.69	2420.46	3639.8	2683.48	678.809	1941.43	2162.96	3066.25	1624.01	2522.6	2078.21	2002.57	2264.52	1342.24	3586.78	2222.33	2604.89	1759.69	2426.1	857.363	2229.82	3292.23	1977.17	2860.79	2053.91	3038.26	2120.41	2258.22	2222.85	363.742	2122.26
SMIM4	203.361	420.462	94.003	365.742	147.897	488.171	184.864	202.182	125.001	129.856	307.441	68.8097	95.9717	320.452	298.276	151.268	395.167	291.456	149.709	480.335	330.083	85.1178	395.24	182.41	287.602	236.839	333.734	168.855	140.445	246.305	236.517	179.036	167.17	422.691	231.58	278.324	98.6563	500.897	157.722	81.0895	230.623	371.854	241.798	132.618	220.19	256.834	139.486	457.01	343.724
CDC25C	160.868	122.503	130.482	168.434	20.8795	102.667	50.3423	140.029	265.627	42.6246	81.5493	51.6073	96.8522	155.7	45.3899	100.845	298.375	192.256	104.898	330.063	233.392	148.794	195.738	201.659	235.82	161.641	103.66	122.804	42.7029	85.6712	166.065	164.027	368.757	153.706	346.583	202.211	102.9	191.549	253.224	196.417	344.06	205.604	103.039	201.913	148.238	179.038	53.5236	169.954	17.8695
PIWIL1	110.027	0	915.477	0	20.0095	20.1308	0	1949.18	0	0	9.78592	0	99.4936	2.71569	2.77897	21.9791	57.5952	196.645	11.2027	0	1.11139	118.255	146.803	41.2484	16.0945	30.9225	85.9619	117.687	4.74476	0	15.9355	0	164.712	44.8309	230.005	0	182.461	1.02433	0	25.2278	20.6249	83.5266	0	63.3219	5.20133	10.657	10.5425	8.29042	0
TUB	26.5583	5.5324	1.40303	0	34.7992	1.00654	59.4205	8.98585	9.04612	100.118	1.63099	10.7515	27.2947	24.4412	144.507	62.0586	35.997	6.14516	33.6081	17.4423	5.55695	17.5434	28.8588	9.16632	9.79667	24.5975	0.842763	21.4907	77.8141	3.21267	0.838711	3.21622	71.2931	12.8088	3.93844	5.68009	20.1556	7.1703	2.17049	0	6.56246	4.0157	1.37385	0	2.60066	4.2628	8.92061	2.07261	254.377
KDM6B	837.726	1134.93	2881.82	774.796	800.381	838.446	1897.33	1341.14	1608.56	1081.47	1310.5	2025.59	1579.57	655.387	565.984	628.344	447.163	582.035	1063.24	2656.6	1401.46	659.5	774.168	682.891	515.725	865.831	840.235	1123.65	1074.21	1131.93	1023.23	765.461	4368.55	629.463	953.891	1606.33	1040.67	686.3	1015.07	3021.94	1086.56	861.769	1203.5	1675.04	595.552	1490.91	1315.38	1025.94	786.256
EYA4	10.6233	2.37103	0	0	11.3097	0	0	0	1.64475	35.6857	2.44648	4.30061	3.5219	1.81046	5.55794	9.05022	0.799933	0.87788	3.05528	0	1.11139	5.19803	0	0.916632	1.39952	7.02785	0	8.18692	20.877	0	0	1.07207	0	0.914916	1.57538	1.13602	13.7907	0	0	0	0.937494	0	0	0	0	0	5.67675	44.561	1.05114
FAM47E	63.74	48.2109	110.138	62.5611	106.138	29.1896	23.9332	128.048	0.822375	22.7992	54.638	51.6073	35.219	49.7877	66.6953	7.75733	55.9953	160.652	58.0504	162.348	41.1214	49.3813	91.5952	29.3322	31.4893	51.3033	175.295	13.3037	51.2435	64.2534	38.5807	75.0452	172.087	83.2574	31.5075	60.2089	47.7369	31.7542	34.0044	32.4358	19.6874	32.1256	57.7018	80.0484	32.0748	66.0734	53.5236	97.4125	24.1763
LOC101929372	0.758809	0.790343	0.701515	0	0	0	0	0	4.93425	0	0	0	0	0	0	0	0.799933	0	1.01843	1.34172	1.11139	0.649754	0	0	1.39952	0	2.52829	4.09346	0	0	0	1.07207	0	0.914916	0.787689	0	0	0	0.723497	0	0	0	0	0	0	0	0.810964	0	0
DYDC2	0.758809	0	0	0	0.86998	60.3923	0	0	1.64475	0	0	0	0	0	0.926324	0	0	0	0	0	0	0.649754	0	11.9162	0	0	0	0	1.89791	0	0	0	0	2.74475	0.787689	0	0	0	0.723497	1.80199	0	0.80314	0	0	6.9351	0	0	0	0
NBPF4	46.2874	0	0	16.0413	56.5487	9.05885	0	2.24646	1.64475	57.4936	13.0479	68.8097	2.64142	28.9674	0.926324	2.58578	1.59987	68.4746	25.4607	26.8344	0	5.19803	7.52838	7.33305	25.8912	0.702785	79.2198	1.02337	44.6008	41.7647	156	16.0811	0	7.31933	0	119.282	0	3.07299	66.5618	1.80199	12.1874	4.0157	6.86927	0	4.33444	73.5333	0	66.3234	0
WDPCP	43.2521	45.8399	57.5242	86.6231	53.9387	76.4969	36.3125	24.7111	106.086	98.1356	51.3761	81.7115	30.8166	76.9446	100.043	89.2093	50.3958	50.0392	73.3268	97.9454	56.6809	51.9803	102.888	43.0817	63.6783	56.9256	37.9244	53.215	112.925	54.6154	36.9033	71.829	331.882	60.3845	57.5013	51.1208	49.8586	72.7273	34.7279	59.4656	63.7496	38.5507	107.161	123.06	53.747	58.6135	30.0057	89.122	110.37
DHH	1.51762	0	2.10455	19.2496	23.4894	5.03269	40.4389	5.99056	2.46712	80.2928	0.815493	2.1503	0.880474	0	37.9793	21.9791	8.79926	3.51152	26.4791	2.68344	1.11139	1.94926	0	1.83326	9.09691	2.81114	0.842763	16.3738	22.7749	1.07089	1.67742	4.2883	0	1.82983	3.93844	2.27203	3.18246	1.02433	2.17049	1.80199	0	0.80314	0	0	18.2046	0	3.24386	0	12.6137
HORMAD2	0	0	0	0	0	0	0	0	0	0	0	0	0	0	0	0	0	0	0	1.34172	0	0	0	0.916632	0	0	0	0	0.948953	0	0	0	0	0.914916	0	0	2.12164	0	0	0	0	0	0	0	0	0	0	6.21782	0
CDKL5	37.9405	41.0978	39.2849	46.5198	100.048	42.2746	95.733	137.034	34.5397	139.769	55.4535	217.181	124.147	22.6308	115.79	166.783	50.3958	127.293	75.3637	4.02516	43.3442	59.1276	91.5952	23.8324	76.9738	68.873	29.4967	104.383	121.466	55.6863	50.3227	71.829	105.71	76.853	70.892	103.378	57.2843	40.9731	54.2623	43.2477	35.6248	31.3225	101.665	94.3855	127.433	67.1391	44.603	49.7425	114.575
DISC1	81.9514	49.0012	32.2697	88.2272	52.1988	111.726	216.224	132.541	18.9146	124.9	90.5197	30.1042	34.3385	36.2092	69.4743	215.912	19.1984	28.0922	54.9951	110.021	38.8986	21.4419	6.27365	36.6653	86.0707	29.517	33.7105	134.061	69.2736	149.925	35.2259	40.7388	2.45838	66.7889	68.5289	80.6572	75.3183	60.4354	23.1519	12.6139	77.812	31.3225	4.12156	25.0898	39.01	46.8908	34.0605	89.122	62.0175
CDCA7L	138.862	368.3	473.523	479.635	202.705	737.793	147.726	494.97	1141.46	259.712	324.566	277.389	92.4498	399.207	470.572	175.833	970.319	444.207	216.925	1285.37	357.867	398.949	404.023	612.31	647.28	525.683	428.124	422.65	208.77	551.509	594.646	358.073	12.2919	679.783	865.67	433.959	450.849	458.899	330.638	225.249	631.871	801.534	377.81	632.024	397.035	254.702	217.338	433.175	230.201
PLGRKT	810.409	506.61	339.533	455.573	819.521	793.152	477.014	271.822	288.654	309.276	1174.31	520.373	364.516	849.107	559.5	288.314	762.336	467.032	437.924	217.358	374.538	454.828	892.113	500.481	477.238	912.215	975.92	404.229	279.941	590.061	509.937	740.803	14.7503	462.948	565.56	580.505	263.084	1012.04	625.825	162.179	704.058	390.326	219.817	328.557	441.246	819.523	343.849	1355.48	515.061
HSPG2	8244.46	3888.49	3372.18	15799.1	4557.82	5083.02	20279.7	11154.4	5942.48	26680	6197.75	4717.77	7575.6	4583.18	13743.9	25759.5	3114.14	2983.91	6675.8	10587.5	5511.38	12741	5179.52	3288.87	3428.83	6001.08	4882.13	9921.53	17341.2	3393.65	3197.17	4022.42	29488.3	1739.26	2975.1	5259.76	3315.06	5472.99	4259.95	6552.03	5788.09	1662.5	4929.39	11063.4	2801.78	2724.99	8442.95	3835.36	33870
SELENOM	1889.44	1791.71	1018.6	16764.8	1745.18	5830.88	15489.8	470.259	6594.62	11654.3	813.862	199.978	861.985	7264.48	82695.7	7956.43	1490.28	1109.64	3879.19	1965.62	451.224	1483.39	5310.01	2630.73	1228.78	1429.47	956.537	6305.98	13838.6	1811.95	1605.29	2365	1170.19	383.35	704.981	1096.26	4666.55	1533.42	274.929	760.439	1928.42	1455.29	1134.8	1929.53	1960.9	577.609	1627.61	5104.83	58889.3
STEAP3	683.687	515.303	679.768	665.715	276.654	1686.96	846.742	253.85	143.093	205.193	866.054	144.07	997.578	686.165	274.192	267.628	1020.71	895.438	638.554	876.142	1068.05	217.018	919.717	613.227	1121.02	462.433	1118.35	498.379	438.416	693.937	789.227	473.857	292.548	993.599	919.233	1168.96	484.795	868.63	557.093	709.984	1361.24	1117.97	2067.65	440.864	725.585	276.016	819.074	893.293	29.4321
FAM184A	7.58809	8.69377	0.701515	0	6.95984	2.01308	0	0.74882	2.46712	12.8865	2.44648	0	5.28285	4.52615	84.2955	6.46444	0	1.75576	6.11057	0	6.66834	4.54828	0	1.83326	4.89833	18.9752	0	15.3505	3.79581	1.07089	4.19356	3.21622	0	2.74475	1.57538	2.27203	32.8854	0	0	0	0	0	20.6078	7.16852	3.46755	1.0657	4.05482	0	169.234
TNIP2	1617.02	1303.28	1235.37	1681.13	1630.34	1367.89	1545.76	1532.84	1352.81	1128.06	1180.83	1137.51	920.096	1288.14	1445.07	1339.43	996.717	2175.39	1863.72	1851.57	1681.53	1352.14	1422.86	1479.44	920.187	1569.32	1826.27	1794.98	1337.07	1531.37	1321.81	1827.89	1735.62	795.977	1421.78	1953.95	1537.13	1066.33	1293.61	2812.9	1568.43	1555.68	1939.88	2255.69	1533.52	1549.53	1341.33	1278.8	1377
CAVIN1	1120	522.416	725.367	1958.64	1166.64	518.367	2852.18	830.442	1222.05	7585.19	419.163	195.678	1156.06	1222.06	6951.13	5607.25	545.554	546.919	1650.87	1029.1	291.184	2558.08	242.163	311.655	894.996	1240.42	410.426	1623.06	3817.64	244.163	442.001	330.199	346.632	516.928	505.696	729.323	913.367	478.361	774.142	57.6636	616.871	474.656	307.743	596.182	686.575	104.439	1320.25	591.729	19979.1
TLK2	399.893	434.688	357.071	380.179	545.477	434.825	434.099	337.718	526.32	375.691	344.954	778.41	504.512	410.975	444.635	385.281	265.578	398.558	389.039	397.149	248.951	403.497	476.797	385.902	554.911	348.581	322.778	462.561	319.797	355.536	390.84	402.028	816.183	394.329	382.817	436.231	310.82	435.34	382.007	221.645	478.122	425.664	365.445	675.035	511.464	390.046	457.384	426.957	427.816
MYBPH	3.03524	4.74206	56.8227	0	0	4.02615	89.1307	0	51.8096	15.8603	0	0	0	0	0	6.46444	0	0.87788	18.3317	2.68344	2.22278	3.24877	0	1.83326	1.39952	1.40557	0	0	0.948953	0	6.70969	1.07207	0	0.914916	0	1.13602	9.54739	0	1.44699	3.60398	3.74997	0.80314	4.12156	0	1.73378	3.1971	4.05482	4.14521	2.10229
PIK3CA	239.025	204.699	196.424	229.391	331.462	192.249	594.205	212.665	573.195	323.154	188.379	307.493	272.947	275.19	547.457	466.733	207.983	221.226	169.059	126.122	216.721	267.049	149.313	177.827	265.91	241.055	178.666	388.879	300.818	188.477	192.065	171.532	54.0844	238.793	206.374	280.596	292.787	182.33	198.238	218.041	122.812	257.808	193.713	180.408	286.94	222.731	264.374	190.68	352.134
FBXL18	345.258	738.18	994.047	3389.53	255.774	864.616	313.608	266.58	528.787	460.94	331.09	608.536	439.357	540.423	357.561	415.017	852.729	463.521	602.909	1450.4	545.692	467.173	1591	459.233	218.326	766.739	620.274	223.094	732.592	379.095	312.001	577.848	9265.65	324.795	800.292	515.752	481.613	970.039	485.467	522.577	561.559	443.333	751.498	2317.82	310.346	294.133	198.686	812.461	397.333
CINP	388.51	668.63	675.559	1897.69	584.626	904.878	351.571	644.734	753.295	538.259	789.397	279.539	366.277	1309.87	1208.85	703.331	851.929	514.438	633.462	1050.57	790.198	376.857	2186.99	1287.87	595.497	481.408	750.06	299.846	436.518	464.766	556.066	328.055	685.889	1116.2	599.431	1393.89	564.357	1091.93	607.738	618.082	545.621	604.765	491.84	835.132	790.602	754.516	437.11	2005.25	559.209
SYT11	53.1167	33.1944	54.0167	152.392	114.837	57.3727	154.328	41.9339	143.916	388.577	23.6493	30.1042	86.2865	61.5557	422.404	268.921	19.9983	27.2143	131.377	14.7589	8.89111	96.8133	2.50946	42.1651	73.475	46.3838	12.6415	124.851	131.904	10.7089	28.5162	45.0271	0	15.5536	20.4799	22.7203	129.42	28.6812	10.129	0	28.1248	15.2597	4.12156	26.2846	56.3477	3.1971	51.9017	31.0891	563.414
DAW1	0	0	0	0	0	0	0	0	0	0	0.815493	0	0	4.52615	0	0	1.59987	0	0	0	0	0	18.8209	0	0	1.40557	0	0	0	0	0	0	0	0	0	0	0	0	2.17049	0	3.74997	0	0	0	0	2.1314	0	0	0
MRPL23	2169.44	9160.07	2272.21	15714.1	2061.85	9472.53	2575.71	354.192	4665.33	2081.66	4159.01	462.315	1471.27	11659.4	6191.55	2002.68	4082.06	4462.26	1726.24	30599.2	5145.73	2509.35	31158.7	5169.8	4157.29	2458.34	5949.91	3393.48	4108.97	3340.11	3146.85	5846.02	38746.6	3358.66	5799.75	6741.13	4738.69	9544.69	981.062	3764.35	10329.3	2954.75	6032.59	20496	2863.33	4036.87	883.951	13666.8	3996.45
CSRP2	133.55	69.5502	59.6288	431.511	165.296	138.902	532.308	112.323	162.83	1163.75	59.531	23.6533	67.7965	215.445	728.091	605.072	125.589	107.101	493.938	143.564	42.2328	200.124	95.3594	148.494	177.04	146.882	17.698	325.43	522.873	39.6229	145.936	105.063	2.45838	31.1072	119.729	55.6649	416.903	49.1678	51.3683	14.4159	246.561	83.5266	24.7294	87.2169	170.777	23.4454	98.1267	123.32	2592.12
TMEM150B	2006.29	2007.47	1344.1	2459.13	1878.29	247.608	651.975	331.727	125.001	215.105	1682.36	1453.61	1291.66	1706.36	87.0744	440.875	199.183	2591.5	1511.35	173.082	2739.57	976.58	1830.65	509.647	731.251	1118.13	3324.7	152.481	721.204	92.0966	962.002	2582.63	3471.24	1422.7	590.766	1482.5	660.891	1895.01	1384.77	2643.52	1111.87	993.484	5006.32	4106.36	922.369	1739.22	1114.26	888.111	55.7107
RPGR	128.239	263.974	359.877	6.41653	214.885	92.6015	188.165	150.513	63.3228	182.393	154.128	139.77	147.92	221.782	79.6638	275.385	156.787	294.968	169.059	64.4025	250.063	127.352	109.161	100.829	151.149	71.6841	200.578	115.64	108.181	194.902	193.742	128.649	31.959	340.349	153.599	199.939	68.9533	82.9706	256.118	600.062	101.249	115.652	217.069	20.3108	168.176	289.87	254.643	168.917	71.4779
TPX2	1190.57	1984.55	2542.29	935.209	366.261	1946.65	301.229	1945.44	2142.29	301.346	689.092	350.499	1881.57	1284.52	208.423	756.339	4891.59	3629.16	595.78	1728.13	2827.37	3860.19	1755.37	2215.5	3539.4	4178.76	972.549	610.949	723.102	399.442	2359.3	722.578	1064.48	2866.43	3083.01	1254.16	1474.54	2047.63	2020	1030.74	3253.1	4219.7	1906.91	2265.25	1455.5	1744.55	669.045	1159.62	49.4038
SLC39A9	793.715	441.011	651.006	455.573	812.561	556.616	462.984	783.266	726.157	579.892	713.556	888.075	1054.81	791.172	407.582	783.49	589.551	678.601	451.164	410.566	496.791	482.767	391.476	510.564	855.109	903.079	641.343	345.897	361.551	648.96	494.001	523.172	334.34	845.383	882.211	723.643	507.072	976.185	832.022	509.963	569.059	970.996	392.922	365.594	903.297	696.968	804.476	609.346	388.924
SH3KBP1	1586.67	599.08	2105.95	1748.5	2376.78	1341.72	1508.62	1560.54	2913.67	660.185	2321.71	3468.44	2084.08	2168.03	983.756	1036.9	1514.27	1898.85	1634.58	1247.8	711.289	3240.32	3074.09	901.966	645.88	719.652	2459.18	1402.01	1720.45	1022.7	1194.33	2057.31	9169.77	724.614	938.137	1758.55	1670.79	678.105	1619.91	1416.36	1060.31	807.959	1259.82	1825.58	605.088	2236.9	1235.91	2213.54	526.624
ACTR2	1897.02	937.346	2712.06	1296.14	2138.41	1340.71	1889.08	1941.69	1989.32	1200.43	1627.72	2784.64	2630.86	1186.76	885.566	1466.13	1388.68	1306.29	1192.58	366.289	1056.93	2521.04	637.403	1310.78	1692.72	1934.77	1507.7	1775.54	932.821	1151.21	1349.49	978.804	368.757	1833.49	1492.67	1366.63	1489.39	865.557	2562.63	367.606	1286.24	2979.65	730.89	816.016	1294.26	1992.86	2305.57	1130.61	752.62
HYAL2	1184.5	437.85	881.103	498.885	1162.29	964.264	2153.99	1199.61	638.163	2428.61	796.737	303.193	1134.93	851.822	793.859	3484.33	1342.29	789.214	1129.44	456.184	1260.32	921.351	431.627	986.296	1156.71	1288.21	1024.8	2038.54	1282.04	909.186	828.647	364.505	213.879	987.195	986.974	1124.66	740.453	810.244	821.893	490.141	958.119	1442.44	769.358	412.19	1035.06	1284.17	1875.76	406.231	618.073
VPS53	578.213	1085.14	524.032	1360.3	569.837	1278.3	711.395	635	508.228	1159.78	877.471	765.508	854.941	415.501	496.51	652.908	386.368	438.062	758.729	1500.04	610.153	466.523	1405.3	494.981	450.647	425.185	1095.59	599.692	920.484	926.32	648.324	641.1	3070.52	333.945	504.121	1340.5	810.467	564.405	701.792	1526.28	951.556	289.934	626.477	1624.86	391.833	799.275	743.654	688.105	701.114
SLC30A2	179.838	19.7586	2.10455	22.4578	17.3996	21.1373	16.5057	0	3.2895	13.8778	6.52394	12.9018	2.64142	23.536	12.0422	50.4226	432.764	54.4286	30.5528	68.4276	63.3492	0.649754	267.257	57.7478	18.8936	86.4426	5.89934	9.21029	17.0812	4.28356	26.0001	49.3154	430.217	8.23425	42.5352	7.95212	3.18246	80.9219	49.9213	18.0199	25.3123	65.0544	325.603	479.096	93.6239	1.0657	38.1153	35.2343	10.5114
LOC107985692	0	0	0	0	2.60994	0	0	0	0	0	0	2.1503	0	0	0	0	0	0	2.03686	0	0	0	0	0	0	0.702785	0	0	0	2.14178	0	0	0	0	0	0	0	0	0	1.80199	0	0	0	0	0.866888	0	0	0	4.20458
ERI3	1454.64	2843.65	1627.52	2736.65	1051.81	2355.3	2528.67	1404.79	2471.24	2305.69	2235.27	821.416	994.056	2674.96	2461.24	1419.59	2669.38	3076.09	1898.35	6786.41	1578.17	1558.76	6197.11	2616.98	1058.04	2054.24	2178.54	1810.33	2472.02	2209.25	1603.62	1883.63	9781.91	1791.41	3039.69	2419.72	2350.78	3471.45	1376.09	1870.46	2484.36	1298.68	2229.76	7399.1	1823.93	1671.02	1158.87	2986.62	3397.3
NOXA1	1705.8	2448.48	498.076	6944.29	1790.42	1783.59	330.939	1878.04	61.6781	1141.94	3689.29	1786.9	972.044	401.923	416.846	218.498	2761.37	1437.97	3600.14	13315.2	5522.49	329.425	5527.08	2359.41	1142.71	651.482	4060.43	1539.14	1151.08	3602.48	1543.23	3419.92	9086.18	689.847	577.376	6517.33	1177.51	2916.26	1389.84	16614.3	1353.74	677.85	2713.36	4663.12	1548.26	2402.09	861.244	2873.67	669.579
DLEC1	14.4174	14.2262	10.5227	0	111.357	5.03269	32.1861	35.1946	9.04612	59.4761	48.1141	159.122	0.880474	629.135	14.8212	41.3724	11.999	20.1912	156.838	24.1509	44.4556	6.49754	7.52838	8.24969	22.3924	24.5975	48.0375	122.804	40.805	175.626	11.742	33.2343	0	40.2563	23.6307	44.3047	35.0071	10.2433	20.9814	558.617	28.1248	11.244	35.7202	14.337	26.8735	62.8763	4.86579	11.3993	9.4603
TMCO1	1208.78	481.319	1386.19	766.775	2153.2	1281.32	902.861	1215.34	771.387	657.211	1069.93	1767.55	1068.9	889.842	943.924	699.452	466.361	667.189	796.411	480.335	435.665	1022.71	864.509	1241.12	764.14	974.06	920.298	591.505	624.411	791.388	1149.87	1824.67	2.45838	799.637	847.553	815.66	761.669	865.557	939.823	167.585	1513.11	1015.17	328.351	530.47	1127.82	361.272	1121.56	1228.02	609.664
TLR3	141.897	58.4854	0.701515	41.7074	429.77	78.51	31.3608	97.3467	6.579	76.3277	147.604	365.552	14.0876	35.304	110.233	55.5942	26.3978	98.3226	135.451	36.2264	33.3417	99.4123	69.0101	30.2488	15.3948	14.7585	89.3329	42.9813	66.4267	104.947	107.355	115.784	174.545	75.0231	18.9045	117.01	46.6761	101.409	51.3683	27.0298	29.0623	19.2754	21.9817	32.2583	120.497	104.439	87.5841	178.244	135.598
FAM76B	125.204	145.423	178.185	44.9157	167.906	83.5427	309.482	90.6073	242.601	149.682	117.431	273.089	166.41	154.794	209.349	200.398	131.989	75.4977	109.99	50.9853	112.25	151.393	79.048	124.662	151.149	165.155	94.3895	189.323	98.6911	116.727	136.71	122.216	31.959	169.26	143.359	79.5212	248.232	134.187	196.791	135.149	35.6248	175.888	149.75	56.1534	135.235	128.95	135.431	200.006	107.217
VSNL1	127.48	120.132	362.683	622.403	120.057	304.981	4.12642	137.783	0	223.035	392.252	62.3588	523.882	672.587	6.48427	71.1088	643.146	179.088	94.7138	792.956	20.005	743.968	333.758	208.992	56.6807	457.513	150.855	421.626	209.719	260.226	243.226	128.649	51.626	755.721	754.606	152.226	344.767	120.871	102.013	254.08	722.808	522.041	15.1124	52.5691	90.1563	377.258	197.064	210.369	113.524
GFUS	9676.34	3993.6	5691.39	42438.9	3185	12618	2909.95	6108.88	3742.63	6131	12991.6	3436.18	5274.04	7747.87	4012.83	3847.63	10155.2	6526.16	5229.63	32354.2	6050.4	10810	6377.79	13791.6	4124.4	9920.52	15038.3	10143.6	6041.03	9034.03	6034.53	8251.75	25795.8	2853.62	5816.29	8447.43	5248.94	12639.2	8523.52	34131.5	11379.3	10962.1	8193.66	17285.7	5142.38	9399.47	10515.8	19371.6	2606.84
TSC22D4	2146.67	2860.25	2072.28	2611.53	2067.07	3733.25	3133.6	3076.9	3611.87	2141.14	1919.67	2249.22	1619.19	1627.61	1333.91	2444.85	1590.27	2787.27	3118.43	8564.19	4537.8	2973.27	2584.74	2112.84	1391.13	1411.19	3158.68	2776.39	2689.33	1678.09	2189.04	3414.56	3771.16	1666.06	1438.32	2394.72	3590.88	1062.23	1739.29	4741.03	1704.36	1401.48	3447	4479.13	2246.97	1376.88	2099.59	1424.92	3266.96
KDM4D	4.55286	1.58069	6.31364	0	10.4398	6.03923	1.65057	1.49764	39.474	12.8865	4.07747	2.1503	16.729	6.33662	13.8949	12.9289	7.1994	12.2903	4.07371	8.05031	3.33417	1.94926	25.0946	4.58316	12.5957	19.678	0.842763	1.02337	10.4385	13.9216	6.70969	2.14415	0	11.8939	7.0892	9.08814	18.034	5.12164	12.2995	3.60398	16.8749	1.60628	4.12156	7.16852	11.2695	3.1971	6.48771	0	9.4603
CYP2U1	42.4933	10.2745	4.91061	6.41653	62.6385	19.1242	37.1378	83.8679	250.002	241.87	77.4718	45.1564	171.693	34.3988	79.6638	96.9666	61.5948	141.339	73.3268	75.1362	26.6733	20.7921	69.0101	73.3305	51.7824	94.876	82.5908	68.5655	107.232	89.9548	48.6453	81.4776	0	75.9381	45.6859	68.161	72.1358	56.3381	66.5618	5.40597	43.1247	28.913	97.5436	53.7639	107.494	35.1681	28.3837	68.396	100.91
KCNJ1	0	1.58069	1.40303	0	0	0	0	0	2.46712	0	0	0	0	1.81046	16.6738	1.29289	0	0	2.03686	0	0	0.649754	8.78311	0	0	0	0	3.0701	0	0	0	0	0	0	0	3.40805	11.669	0	0	7.20795	0	0	0	0	0	1.0657	0	2.07261	0
SDC1	5602.29	3693.27	4597.03	7213.78	4933.65	12775	2213.41	4396.33	212.173	2103.47	6145.56	4227.5	5162.22	6381.88	1379.3	8257.67	8467.29	4571.12	3721.34	7408.97	4743.41	7333.12	8833.3	3646.36	4105.5	2738.05	8837.22	4621.52	4505.63	4567.35	4037.56	5962.88	20736.5	2968.9	3521.76	4414.56	1543.49	5737.26	3734.69	3802.2	7624.64	3263.96	5566.85	9320.26	5844.56	4064.58	5375.88	8611.68	207.076
CP	18.2114	6.32274	8.41818	24.062	164.426	20.1308	170.834	223.897	35.3621	199.245	149.235	4.30061	17.6095	12.6732	1462.67	43.9582	1.59987	2.63364	502.085	1.34172	0	30.5384	17.5662	50.4147	18.8936	36.5448	3.37105	1.02337	20.877	16.0634	13.4194	9.64867	0	1.82983	0.787689	11.3602	200.495	12.2919	7.23497	5.40597	86.2494	1.60628	0	63.3219	15.604	0	3.24386	108.812	47.3015
GCLC	335.394	470.254	949.852	155.601	340.162	340.21	297.102	744.328	292.765	145.717	358.817	318.245	540.611	431.795	522.447	135.753	335.172	311.647	321.823	199.916	168.931	419.091	253.455	277.739	279.205	468.055	256.2	264.028	190.74	261.297	265.033	243.361	78.6683	563.589	481.278	313.541	194.13	254.033	316.892	156.773	230.623	469.034	292.631	299.883	272.203	251.505	488.2	284.983	258.582
ZSWIM5	102.439	28.4523	155.736	14.4372	172.256	9.05885	0	131.044	0	52.5372	53.0071	580.582	249.174	13.5785	16.6738	14.2218	172.786	71.9862	121.193	22.8092	112.25	67.5744	35.1324	100.829	85.371	68.873	87.6474	36.8411	45.5497	116.727	89.7421	95.4146	7.37515	129.918	174.079	40.8966	19.0948	14.3406	142.529	54.0597	43.1247	287.524	85.1789	48.9849	143.036	38.3652	148.406	42.4884	84.0916
CEP97	34.9052	73.5019	37.1803	16.0413	41.759	32.2092	86.6548	80.8726	110.198	46.5896	57.0845	62.3588	62.5137	47.072	30.5687	109.895	62.3948	38.6267	41.7555	52.327	37.7872	61.0769	104.143	59.5811	74.1748	83.6314	25.2829	38.8879	51.2435	56.7572	36.9033	42.883	44.2509	62.2143	45.6859	68.161	38.1895	57.3624	79.5847	70.2776	36.5623	34.535	38.4679	197.134	46.8119	50.0879	50.2798	76.6864	26.2786
KRT79	0	0.790343	5.61212	0	1.73996	1.00654	14.8551	0	17.2699	12.8865	0	0	0	0	0	14.2218	1.59987	3.51152	12.2211	1.34172	0	1.29951	0	0	0	0.702785	0	1.02337	0.948953	1.07089	1.67742	0	17.2087	0.914916	0	1.13602	0	0	0	0	0.937494	0	13.7385	0	0	0	0.810964	3.10891	0
IFITM2	5568.9	1413.13	19075.6	5226.26	2716.95	8939.07	10229.4	1246.04	7360.25	9125.62	2216.51	464.466	3845.03	1713.6	5702.45	10738.7	1573.47	1409	4216.29	13457.4	2712.9	3643.82	1205.79	3075.3	4251.05	3332.61	2298.22	7461.36	7353.44	3666.73	2798.78	1605.97	730.14	2209.52	3380.76	1359.81	4708.98	3801.28	1296.51	1980.39	7389.33	4279.13	4099.58	1135.01	2909.28	3087.33	10021.1	5525.57	3497.16
MRPS33	553.172	893.087	1050.17	678.548	456.739	1083.04	336.716	402.865	593.755	257.73	799.999	326.846	853.18	869.022	627.121	438.289	790.334	1132.47	501.067	1305.49	685.727	515.255	1431.65	694.807	836.216	630.398	1295.33	299.846	426.08	651.101	935.163	612.154	162.253	1477.59	672.686	790.668	497.525	1105.25	908.713	309.942	549.371	769.408	559.158	445.643	784.533	721.479	398.183	857.022	519.266
NDST1	701.14	448.915	702.918	709.026	682.934	297.935	1185.11	480.743	513.162	1359.03	277.268	926.781	960.598	382.913	466.867	1643.26	457.562	320.426	569.301	346.163	361.202	912.904	288.588	304.322	368.075	315.551	460.149	458.468	642.441	253.801	532.582	364.505	371.216	542.545	517.511	379.43	385.078	471.191	396.477	183.803	382.497	562.198	214.321	382.321	493.259	426.28	683.643	182.389	1009.1
TSPAN10	13.6586	50.5819	14.7318	38.4992	32.1892	12.0785	8.25284	5.24174	355.266	49.5634	16.3099	10.7515	31.6971	5.43139	22.2318	91.795	41.5965	62.3295	68.2347	67.0859	38.8986	45.4828	7.52838	57.7478	57.3805	16.8668	6.74211	21.4907	70.2225	50.3318	4.19356	25.7298	0	5.4895	56.7136	11.3602	147.454	73.7516	4.34098	106.317	3.74997	21.6848	104.413	108.722	104.893	20.2483	19.4631	13.4719	36.7901
GAPDHS	0	0.790343	0	0	0	0	0	0	0	0	0	0	0	0	4.63162	1.29289	0	0	0	0	0	0	0	0	0	0	0	0	0	0	0	1.07207	0	0	0	0	0	0	0.723497	0	0	0	0	0	0	0	0	0	0
RBM4	1503.2	1323.03	1210.82	978.52	1368.48	1104.17	1117.43	1296.96	2085.54	1318.39	1583.69	993.44	926.259	1515.36	1517.32	1524.31	1947.84	1444.99	1338.21	1483.94	1269.21	1726.4	1352.6	1636.19	1248.38	2019.8	1477.36	1307.86	1292.47	1585.99	1664	2205.26	1012.85	1384.27	2004.67	857.693	1816.13	2469.66	1332.68	699.172	1271.24	1492.23	1192.5	1793.32	1781.45	1078.49	1481.63	1459.11	1779.59
GPR20	4.55286	0.790343	0.701515	0	5.21988	1.00654	0	2.99528	0	6.93888	0	4.30061	6.16332	0	2.77897	19.3933	0.799933	0	2.03686	0	5.55695	1.94926	0	0	0	2.81114	0.842763	4.09346	18.9791	0	2.51613	0	0	0.914916	0	1.13602	3.18246	0	0.723497	0	5.62496	0.80314	2.74771	4.77901	0	0	0	6.21782	25.2275
ZC3H12D	94.8512	256.071	128.377	75.3942	89.6079	69.4511	320.21	46.4269	433.391	39.6508	198.165	301.042	61.6332	73.3237	43.5372	134.46	72.7939	68.4746	324.879	37.5681	155.594	26.6399	168.134	114.579	124.558	133.529	137.37	20.4673	36.0602	163.846	108.194	158.667	378.591	141.812	51.9875	122.69	349.01	77.849	41.2394	221.645	95.6244	77.9046	166.236	161.292	110.095	30.9053	35.6824	210.369	16.8183
POMK	3.79405	4.74206	0.701515	0	2.60994	5.03269	3.30114	5.99056	9.04612	0	4.89296	4.30061	0.880474	0.905231	8.33691	9.05022	6.39946	7.02304	0	5.36687	1.11139	7.14729	12.5473	8.24969	4.89833	3.51393	2.52829	1.02337	5.69372	3.21267	0.838711	5.36037	41.7925	1.82983	4.72613	7.95212	0	14.3406	7.95847	9.00994	8.43744	8.0314	2.74771	3.58426	10.4027	5.3285	8.92061	2.07261	0
PDCD4	1557.08	607.774	918.283	717.047	5898.46	749.871	1708.34	1609.96	3295.26	856.456	1781.85	5709.06	1348.01	1051.88	1015.25	845.549	1007.12	1085.06	2452.37	1987.08	1021.37	1069.49	1880.84	997.295	653.578	806.095	1400.67	790.038	814.202	1529.23	1263.1	4663.52	936.644	1417.21	694.741	901.998	1365.28	1352.11	853.003	1702.88	1188.74	852.935	740.507	2962.99	2172.42	838.706	765.55	869.458	512.959
OPN3	446.939	94.8411	192.215	83.4148	637.695	158.027	356.523	372.913	121.711	170.498	195.718	533.275	120.625	139.406	117.643	246.942	231.181	159.774	383.947	169.057	342.308	366.461	244.672	144.828	142.052	531.306	220.804	213.883	189.791	210.965	105.678	387.019	76.2099	146.387	350.521	321.493	294.908	198.72	62.9443	138.753	53.4371	203.194	168.984	183.992	119.631	175.84	83.5293	385.505	33.6366
CCR1	86.5043	121.713	244.127	44.9157	55.6787	37.2419	255.838	33.6969	120.889	79.3015	22.0183	17.2024	39.6214	28.9674	114.864	68.5231	15.1987	13.1682	41.7555	9.39203	5.55695	49.3813	21.3304	10.9996	46.8841	49.8978	14.327	17.3972	55.9882	11.7798	25.1613	12.8649	0	24.7027	12.603	10.2242	3.18246	25.6082	15.1934	12.6139	14.9999	13.6534	1.37385	10.7528	39.8768	23.4454	25.1399	50.7788	45.1992
TMPRSS7	1.51762	0.790343	0	0	1.73996	5.03269	0	1.49764	0	0	1.63099	4.30061	0.880474	0.905231	0	0	4.7996	2.63364	1.01843	1.34172	1.11139	1.94926	0	1.83326	0	0	1.68553	0	2.84686	1.07089	2.51613	1.07207	0	3.65967	1.57538	1.13602	0	0	0.723497	0	0	1.60628	0	1.19475	2.60066	2.1314	0	0	0
PARS2	159.35	252.91	80.6742	73.7901	121.797	172.118	20.6321	221.651	88.8165	70.3801	178.593	159.122	143.517	229.929	101.896	73.6946	295.175	215.959	92.6769	308.595	144.481	84.468	164.37	203.492	146.95	228.405	219.119	85.9627	62.6309	207.753	239.033	177.964	0	268.985	174.079	204.483	65.7709	285.788	206.197	81.0895	172.499	241.745	170.358	198.329	183.78	233.388	115.157	123.32	122.984
ERFE	64.4988	33.1944	49.1061	28.8744	11.3097	24.1569	160.105	53.1663	87.1717	58.4849	4.89296	2.1503	46.6651	10.8628	25.9371	134.46	26.3978	6.14516	15.2764	14.7589	153.372	27.2897	122.963	14.6661	14.695	44.2755	28.654	342.827	16.1322	5.35445	31.871	11.7928	0	20.1282	97.6734	15.9042	412.659	17.4136	33.2809	59.4656	31.8748	14.4565	12.3647	3.58426	5.20133	18.1169	146.785	30.0528	2.10229
TPCN1	2422.12	2510.92	1810.61	2290.7	2913.56	2555.6	2999.91	4507.9	2952.33	3298.94	2249.95	5676.8	1567.24	2007.8	1129.19	1997.51	1390.28	2477.38	5000.48	4418.28	5124.62	2413.84	2499.42	1878.18	1125.92	1936.17	3309.53	2967.76	2428.37	2738.27	2341.68	3045.76	6903.14	1096.07	1654.93	3997.65	1723.83	2525.99	1287.1	12586.9	2153.42	1101.91	3132.39	4076.5	2479.3	2814.51	1729.79	2341.01	1215.12
TRIP10	3052.69	2179.77	2612.44	1373.14	2085.34	1810.76	2210.11	2224.75	1254.12	3862.97	1629.36	2259.97	1864.84	2797.16	2652.99	2486.22	1955.04	2068.29	2889.28	2452.66	4228.84	3841.99	1180.7	2054.17	1674.53	3785.9	1155.43	3268.63	3955.24	1945.81	1830.07	2396.09	2900.89	1464.78	1351.67	2800.28	1250.71	1658.39	2748.57	11630	2355.92	2190.16	2606.2	2359.64	1950.5	2198.54	4394.62	1195.89	3310.06
SLC23A1	39.4581	4.74206	15.4333	0	15.6596	5.03269	0	8.98585	42.7635	2.97381	2.44648	23.6533	99.4936	2.71569	0	50.4226	30.3975	12.2903	20.3686	0	42.2328	5.84778	12.5473	9.16632	25.8912	20.3808	8.42763	0	2.84686	5.35445	29.3549	48.2433	0	33.8519	7.87689	1.13602	0	43.0218	20.9814	9.00994	4.68747	9.63768	70.0665	1.19475	60.6821	7.4599	0.810964	0	0
PTPRS	206.396	327.202	16.8364	333.659	252.294	132.863	723.774	53.1663	214.64	930.801	72.5789	40.8558	140.876	163.847	1521.02	621.879	805.533	128.17	619.204	217.358	144.481	116.306	199.502	54.0813	99.3662	255.814	48.0375	248.678	1131.15	61.0408	39.4194	195.117	607.221	30.1922	541.93	276.052	282.178	131.114	37.6219	418.061	112.499	35.3382	71.4404	111.112	801.871	11.7227	66.4991	153.373	2546.92
NAP1L4	2498.76	4501	2218.19	3128.06	1891.34	2904.87	2692.9	1967.15	6057.61	2270.01	2879.51	1294.48	1415.8	3522.25	4211.07	3347.29	3834.08	3431.63	2723.28	5268.93	3842.07	4060.96	4448.02	3135.8	2796.25	4198.44	2793.76	3478.42	2935.11	2716.85	2674.65	3473.52	3803.12	2750.24	4310.23	3021.81	5199.08	2746.22	2642.21	4036.45	3698.41	2484.11	3953.95	3621.3	2887.6	2547.02	1926.04	3528.61	4168.84
HCCS	291.383	362.767	308.667	370.554	403.671	353.295	124.618	247.111	254.114	134.813	425.687	391.355	284.393	256.18	193.602	218.498	453.562	768.145	231.183	335.43	192.27	465.224	582.194	307.072	310.694	191.158	768.6	169.879	193.586	316.984	278.452	273.379	2.45838	585.547	345.795	211.299	240.806	430.218	362.472	79.2875	389.997	350.169	201.956	310.636	300.81	485.959	484.146	320.218	265.94
MGP	449.215	286.104	81.3758	5234.28	3220.66	416.707	3282.98	557.122	353.621	8010.44	198.98	191.377	174.334	1850.29	35244.8	5258.18	249.579	362.564	4870.12	111.363	91.1339	445.081	376.419	309.822	1156.01	784.308	64.8928	3275.79	10803.8	109.231	255.807	477.073	122.919	79.5977	174.079	382.838	1062.94	275.544	109.248	28.8318	432.185	180.707	120.899	330.946	634.562	56.4821	297.624	211.406	12051.4
RICTOR	225.366	187.311	195.021	86.6231	307.103	117.765	179.087	591.568	220.396	295.398	216.921	458.015	307.286	222.687	300.129	250.82	105.591	197.523	191.464	142.222	265.622	332.024	174.407	268.573	291.101	262.139	127.257	329.524	260.962	276.29	251.613	304.469	162.253	283.624	270.177	179.491	345.828	246.863	190.28	250.476	153.749	248.17	211.573	106.333	286.073	184.366	251.399	174.099	401.537
TRMT10A	69.8105	56.9047	48.4045	52.9363	62.6385	44.2877	41.2642	41.9339	89.6388	48.5722	76.6563	92.463	72.1989	86.9022	27.7897	43.9582	25.5979	69.3525	68.2347	46.9601	42.2328	48.0818	79.048	38.4985	58.0802	23.8947	91.8612	33.771	12.3364	57.8281	95.6131	49.3154	0	93.3215	44.1106	89.7454	38.1895	44.0461	118.654	70.2776	60.9371	69.0701	54.9541	11.9475	63.2828	76.7304	99.7486	66.3234	46.2504
AR	13.6586	7.11308	1.40303	20.8537	30.4493	3.01962	20.6321	7.4882	35.3621	31.7206	3.26197	12.9018	16.729	11.768	112.085	37.4937	18.3985	5.26728	45.8293	4.02516	3.33417	12.3453	58.9723	4.58316	6.29786	20.3808	5.05658	42.9813	46.4987	9.63801	2.51613	5.36037	0	6.40442	7.0892	124.962	10.6082	1.02433	1.44699	0	2.81248	3.21256	0	0	6.9351	1.0657	9.73157	3.10891	49.4038
RPS6	32258.5	70081.3	32425.4	36964	21037	64643.9	21183.4	17780	45961.7	28827.1	44525.9	13699.6	31716.5	74887	49817.7	19981.6	71226	43218.9	28041.4	70358.4	48803.3	13307.6	65266	103988	43220.1	24849.8	39995.9	33127.4	32440	70598.4	46495.6	38427.4	30105.4	85886	26888.5	50884.5	52224.2	72635.1	26561	20816.6	78860.1	47680	19012.8	29760.1	34627.8	108910	28198	39298.7	35340.5
NSMCE4A	604.012	856.731	1069.81	425.095	661.185	452.942	716.347	772.034	634.873	746.425	777.98	576.281	670.922	730.521	1193.11	676.18	955.12	673.334	615.131	626.582	643.494	899.909	931.009	1178.79	615.791	602.287	762.701	657	632.003	839.578	982.97	967.011	808.808	794.147	495.456	385.11	769.095	896.287	722.05	738.815	490.309	878.635	333.846	698.93	928.437	707.625	490.633	868.422	1393.82
KRT27	0	0	0	0	0.86998	0	0	0	0	0	0	0	0	0	0	0	0	0	9.16585	0	0	0	0	0	0	0	0	0	0	0	0	0	0	0	0	0	0	0	0	0	0	0	0	0	0	0	0	0	0
LIN7B	285.312	525.578	137.497	771.587	272.304	159.033	360.649	459.776	319.081	281.52	237.308	361.251	157.605	417.311	484.467	381.402	645.546	439.818	398.205	807.714	820.205	181.931	307.409	378.569	578.703	359.123	298.338	184.206	395.713	316.984	244.904	924.128	1256.23	150.961	597.856	404.422	489.038	374.904	274.206	1373.12	211.874	381.492	711.656	553.17	446.447	458.251	142.73	266.33	691.653
CLEC10A	29.5936	56.1143	2.10455	171.642	105.268	61.3988	56.1193	6.73938	91.2836	34.6944	90.5197	53.7576	8.80474	0	75.9586	41.3724	4.7996	21.947	197.575	4.02516	3.33417	12.3453	21.3304	14.6661	97.9667	14.0557	5.05658	18.4206	34.1623	26.7723	10.0645	76.1173	0	6.40442	10.24	5.68009	103.96	7.1703	10.129	1.80199	25.3123	0	1.37385	1.19475	110.095	4.2628	6.48771	12.4356	128.24
SLC6A3	1.51762	0	11.9258	0	3.47992	0	7.42756	58.408	1.64475	17.8428	0	0	0	0	15.7475	5.17155	1.59987	0.87788	12.2211	0	2.22278	0.649754	1.25473	0	2.79905	2.10836	0	7.16356	9.48953	0	0	2.14415	0	0	0.787689	5.68009	0	2.04866	0	3.60398	2.81248	0.80314	20.6078	0	0.866888	1.0657	0.810964	0	0
FCN3	29.5936	56.9047	16.1348	0	15.6596	60.3923	385.408	67.3938	16.4475	72.3626	21.2028	0	20.2509	4.52615	0	54.3013	22.3981	13.1682	46.8477	30.8595	17.7822	15.5941	51.4439	3.66653	38.4869	66.0618	24.4401	23.5374	72.1204	1.07089	23.4839	9.64867	0	11.8939	12.603	26.1284	79.5616	59.411	31.1104	19.8219	19.6874	35.3382	19.2339	26.2846	71.9517	22.3797	38.9263	49.7425	34.6878
ISM2	2.27643	0	0.701515	0	25.2294	0	0	44.9292	1.64475	0.991269	0	0	0	531.371	0	2.58578	155.987	3.51152	5.09214	24.1509	2.22278	0	0	19.2493	5.5981	18.9752	0.842763	0	1.89791	1.07089	4.19356	46.0992	100.794	72.2784	2.36307	13.6322	0	6.14597	0	0	24.3748	251.383	0	2.38951	56.3477	0	1.62193	0	0
MAP2K1	305.8	177.827	672.052	258.265	296.663	213.386	373.028	384.145	373.358	315.223	322.935	423.61	575.83	158.415	231.581	393.038	203.983	165.041	230.165	114.046	104.471	1066.9	71.5196	362.986	316.292	234.027	444.136	188.299	240.085	216.32	322.904	136.153	125.378	318.391	191.408	155.634	339.463	109.603	468.826	34.2378	243.748	558.986	151.124	97.9697	300.81	172.643	662.558	231.096	262.786
BICD1	56.1519	38.7268	117.855	113.893	33.9292	45.2942	144.425	176.722	92.106	129.856	40.7747	15.0521	218.358	63.3662	160.254	209.448	104.791	71.1083	66.1978	30.8595	45.567	153.992	30.1135	75.1638	71.3757	106.823	19.3836	81.8692	145.19	37.4812	69.613	24.6577	4.91677	95.1513	76.4058	28.4004	66.8317	82.9706	107.078	32.4358	33.7498	167.053	34.3463	21.5055	35.5424	41.5623	194.631	129.538	69.3756
TAF4B	24.2819	50.5819	187.305	9.62479	36.5391	11.0719	21.4574	39.6875	62.5005	62.4499	44.8521	55.9079	180.497	66.0819	9.26324	89.2093	61.5948	37.7488	37.6818	24.1509	44.4556	31.1882	8.78311	110.912	62.2788	68.1702	22.7546	20.4673	31.3154	85.6712	77.1614	11.7928	46.7093	131.748	50.4121	29.5365	59.406	15.3649	94.0547	48.6537	25.3123	122.077	43.9633	7.16852	92.757	37.2995	72.1758	17.6171	11.5626
SMS	772.468	1029.03	1696.26	564.654	954.368	823.348	392.835	1274.49	894.744	437.15	1054.43	913.879	1171.91	458.952	666.027	403.381	1407.88	2188.56	702.715	457.526	667.945	1832.31	569.647	1149.46	1051.04	666.24	2563.69	974.244	868.292	961.66	955.292	745.092	417.925	2150.05	884.574	1037.18	621.641	755.954	1564.2	473.923	711.558	929.233	744.629	418.163	854.751	2171.9	1495.42	527.478	963.9
FBLN2	574.419	191.263	154.333	20.8537	1078.77	48.3138	1551.53	61.4033	484.379	2277.94	78.2873	49.457	523.882	33.4935	573.394	2409.94	325.573	235.272	1018.43	95.262	170.043	778.405	66.5007	106.329	349.881	543.956	29.4967	248.678	1394.01	16.0634	17.6129	69.6848	135.211	30.1922	79.5566	240.836	180.34	196.671	36.8984	7.20795	11.2499	106.015	76.9358	57.3481	158.64	4.2628	101.371	88.0857	377.361
DBP	179.079	354.864	213.261	240.62	106.138	195.268	246.76	518.933	457.24	198.254	147.604	152.672	329.297	174.71	573.394	223.67	585.551	325.694	329.971	1164.61	175.6	378.806	127.982	452.816	378.571	181.319	129.786	561.827	644.339	191.689	135.033	328.055	1263.61	128.088	346.583	389.654	640.736	189.501	178.704	389.23	392.81	448.955	206.078	870.975	403.97	313.316	349.526	222.805	515.061
CD99L2	324.012	712.889	616.632	707.422	422.81	410.668	1188.41	474.003	581.419	1276.75	291.947	210.73	318.732	237.17	795.712	1433.81	388.767	911.24	620.223	660.125	630.158	419.091	703.903	487.648	710.958	373.179	524.199	524.986	650.982	522.595	262.517	295.892	440.051	821.595	345.008	399.878	485.856	204.866	385.624	1234.36	594.371	187.132	527.56	497.017	234.06	636.223	269.24	535.769	1900.47
SPATA31D3	0.758809	0	0	0	0	0	0	0	0	0	0	2.1503	0	0	0	0	0	0	0	0	0	0	0	0	0	0	0	0	0	0	0	0	0	0	0	0	0	0	0	0	0	0	0	1.19475	0	0	0	0	0
MTSS1	377.128	132.778	50.5091	2229.74	354.082	120.785	1742.17	784.764	224.508	701.818	101.121	496.72	290.557	479.772	219.539	416.31	730.339	166.797	480.698	199.916	393.432	85.1178	480.561	473.899	431.053	184.833	81.7481	140.201	201.178	495.822	242.388	331.271	1440.61	159.195	289.869	389.654	326.733	528.553	44.1333	663.132	167.811	538.104	269.275	287.935	1081.01	571.215	158.138	226.95	479.322
AURKB	480.326	2054.1	772.368	959.271	119.187	905.885	169.183	1627.94	2044.42	342.979	560.244	129.018	768.654	529.56	128.759	430.532	1472.68	758.488	310.621	2546.58	1255.87	586.078	1355.11	790.137	1005.56	1360.59	947.266	226.164	392.867	360.89	1039.16	355.929	2109.29	710.89	918.445	1465.46	1286.78	823.56	894.243	983.886	1806.55	624.843	816.069	1173.25	410.038	735.333	229.503	1038.38	40.9947
MELTF	622.983	655.194	759.741	2988.5	2146.24	4270.74	230.254	14017.9	258.226	3957.14	879.102	870.873	932.422	317.736	102.822	188.762	1622.26	711.083	1065.28	652.075	1322.55	2409.29	1759.13	2493.24	802.627	248.786	1272.57	1849.22	640.543	4663.73	1644.71	1103.16	3839.99	768.53	118.153	1725.61	457.214	1070.42	414.564	2560.63	1055.62	527.663	245.92	636.803	824.41	546.704	7196.5	169.954	71.4779
DDX41	1637.51	2228.77	1852.7	1265.66	1317.15	1888.27	2088.79	1132.22	2704.79	1826.91	1730.48	1234.27	1402.6	1939.91	1305.19	1925.11	1875.84	2097.26	1511.35	5348.09	2578.42	1949.91	3021.39	2268.66	2040.51	1963.58	2007.46	2294.38	1845.71	1723.06	1800.71	2202.04	5061.81	2404.4	2619.85	2453.8	2346.54	3175.42	1902.07	4171.6	3602.79	2354	2543	3985.69	1700.83	1822.35	1716.81	2294.37	1406.43
LOC105371063	1.51762	3.16137	0	22.4578	1.73996	2.01308	0	0	1.64475	0	2.44648	0	1.76095	1.81046	0	1.29289	0.799933	1.75576	2.03686	2.68344	2.22278	0	1.25473	0.916632	0.699762	0	2.52829	0	4.74476	0	0.838711	6.43244	31.959	2.74475	2.36307	3.40805	1.06082	5.12164	3.61749	1.80199	0	0	1.37385	10.7528	4.33444	2.1314	0	4.14521	0
AMZ2	349.052	430.737	468.612	208.537	387.141	792.146	505.899	390.135	500.826	401.464	475.432	406.407	550.297	277.001	905.945	680.059	410.366	783.947	485.79	351.53	397.877	324.877	708.922	720.473	797.729	542.55	481.218	530.103	476.374	613.62	309.485	489.938	159.795	521.502	594.705	520.296	528.289	623.816	484.02	371.21	431.247	497.947	755.619	463.564	719.517	565.887	331.684	319.181	809.382
HNRNPA3	3854.75	4348.47	4351.5	3222.7	3009.26	4297.92	3522.31	3079.15	4103.65	3121.51	5016.91	3111.49	3041.16	4279.03	3526.51	3719.64	4622.81	4438.56	2604.12	3751.44	4124.37	4207.16	4958.69	4419.08	5281.8	4981.34	3937.39	3988.05	3067.02	3571.42	4029.17	2551.54	2984.48	6382.46	5461.83	2718.49	4258.13	5055.06	5296	1407.35	6104.02	4315.27	2553.99	4169.69	3427.67	3547.72	4097.8	6532.85	3623.3
CYP27B1	34.1464	19.7586	113.645	36.895	31.3193	33.2158	247.585	167.736	101.974	40.642	33.4352	21.503	23.7728	33.4935	1.85265	34.908	63.9946	31.6037	31.5713	36.2264	78.9086	14.9443	35.1324	32.9987	53.8817	85.037	50.5658	63.4486	25.6217	48.1901	66.2582	26.8019	54.0844	69.5336	78.7689	34.0805	75.3183	19.4622	47.7508	63.0696	35.6248	91.558	83.8051	1.19475	30.3411	20.2483	37.3044	40.4158	1.05114
TBC1D3H	37.9405	40.3075	11.9258	125.122	46.9789	34.2223	140.298	65.1474	504.938	62.4499	55.4535	124.718	18.49	0	57.4321	45.2511	99.9916	65.841	378.855	143.564	48.9011	46.7823	52.6986	20.1659	325.389	130.718	38.7671	32.7477	473.528	11.7798	103.162	127.577	371.216	28.3624	27.5691	201.075	270.509	48.1434	338.597	398.24	45.9372	187.935	116.778	517.328	73.6855	56.4821	77.8526	103.63	6.30687
FMO5	512.196	71.1308	472.821	433.116	1555.52	99.6473	39.6136	497.966	23.8489	190.324	389.806	2109.45	115.342	415.501	239.918	74.9875	149.587	279.166	599.854	118.071	260.065	192.977	476.797	284.156	129.456	47.0866	546.954	90.0561	100.589	517.24	253.291	1140.69	351.549	428.181	689.228	625.946	200.495	48.1434	193.174	142.357	209.061	122.88	276.145	212.666	671.838	350.615	347.904	226.95	27.3298
THBS1	1346.89	386.478	1628.92	821.315	3894.03	272.772	7670.19	581.085	1491.79	13007.4	260.142	2016.98	3646.04	606.505	4552.88	4565.19	485.559	635.585	1317.85	442.767	502.348	1875.84	457.976	237.408	512.226	602.287	144.113	1216.78	3416.23	239.879	604.711	733.299	63.918	956.088	775.086	477.127	486.917	380.026	248.16	90.0994	314.998	1162.95	1046.88	158.902	1005.59	72.4676	4075.91	438.356	2159.05
LOC105370733	3.03524	0	0.701515	0	3.47992	1.00654	0	1.49764	0	0.991269	0	6.45091	0	0	0	0	0	0	3.05528	0	0	0	0	0	0	0	0	0	3.79581	0	0	0	0	0	0	0	5.3041	0	0.723497	0	0	0	0	0	2.60066	0	0	0	4.20458
LOC107987233	1.51762	0	0	0	0	0	9.07813	0	0	0	0	0	0	0	0	0	0	0	0	0	0	0	0	0	0	0	0	0	0	0	0	0	0	0	0	0	0	0	0	0	0	0	0	0	0	0	0	0	0
MAPKAPK5	660.164	897.829	1154.69	1154.97	912.609	1239.05	542.212	900.082	536.188	841.587	763.302	1313.84	794.188	903.42	549.31	515.862	1282.29	1099.98	712.9	999.58	1032.48	1582.8	1140.55	1180.62	907.591	1222.14	759.33	549.547	631.054	935.958	1116.32	817.993	1534.03	518.758	1131.12	767.948	615.276	1106.27	953.57	1072.18	1492.49	1399.87	869.649	924.738	970.047	642.617	633.363	1002.1	460.401
TBX1	69.8105	35.5654	9.82121	27.2702	96.5677	26.17	233.555	38.9387	583.064	514.469	13.8634	19.3527	7.92427	28.9674	25.0107	43.9582	11.1991	14.924	252.57	105.996	10.0025	129.951	25.0946	23.8324	37.7872	75.9008	1.68553	98.2431	427.029	17.1342	1.67742	27.8739	78.6683	0	3.93844	4.54407	92.2914	4.09731	2.17049	10.8119	16.8749	4.0157	27.4771	63.3219	20.8053	11.7227	102.181	32.1254	95.6542
REM2	81.9514	108.277	47.703	109.081	36.5391	24.1569	50.3423	38.1898	152.139	78.3102	43.2211	27.9539	4.40237	59.7452	45.3899	63.3515	39.9967	43.894	45.8293	40.2516	146.703	10.3961	40.1513	34.832	28.6902	36.5448	45.5092	16.3738	21.8259	50.3318	72.9679	60.0362	41.7925	38.4265	26.7814	29.5365	37.1287	99.3599	31.1104	454.101	29.9998	22.4879	71.4404	17.9213	44.2113	79.9275	33.2495	89.122	13.6649
ARRB2	1347.65	2319.66	4152.27	1928.17	906.519	1213.89	7060.31	1205.6	1990.15	1858.63	861.976	909.578	1303.98	738.668	1820.23	1694.98	1539.07	1101.74	1290.35	2411.07	1718.21	582.179	962.377	1397.86	1693.42	1861.68	820.009	632.44	1123.56	521.524	1635.49	1122.46	1371.78	1145.48	1309.93	752.043	2221.36	881.947	643.913	1702.88	1002.18	1070.59	1606.03	557.949	1327.21	1142.43	1606.52	874.64	1119.47
FAM131C	15.1762	36.3558	52.6136	14.4372	5.21988	28.1831	0	39.6875	0	8.92142	1.63099	0	67.7965	0.905231	1.85265	18.1004	195.184	45.6498	22.4054	534.004	30.0075	104.61	0	4.58316	2.79905	1.40557	22.7546	10.2337	38.9071	7.49623	4.19356	63.2524	17.2087	30.1922	4.72613	4.54407	6.36492	22.5352	11.576	25.2278	4.68747	18.4722	4.12156	48.9849	3.46755	44.7594	40.5482	0	12.6137
TRIM54	503.849	4.74206	3.50758	0	30.4493	183.19	0	0.74882	0	13.8778	1.63099	8.60121	0	71.5132	29.6424	0	12.7989	68.4746	17.3133	0	1276.99	37.036	4370.22	64.1642	6.99762	1.40557	0	354.084	19.928	160.634	142.581	63.2524	98.3353	333.945	141.784	51.1208	2.12164	18.4379	2.89399	102.713	17.8124	4.0157	807.826	363.205	3.46755	0	170.302	400.013	10.5114
MS4A4A	80.4338	232.361	29.4636	309.597	194.005	33.2158	1136.42	23.9623	46.8754	118.952	54.638	8.60121	32.5776	45.2615	283.455	135.753	17.5985	30.7258	104.898	42.935	5.55695	55.2291	55.2081	25.6657	29.39	103.309	26.9684	55.2617	75.9162	10.7089	8.38711	26.8019	59.0012	10.979	24.4183	24.9924	51.9802	34.8272	18.0874	0	57.1871	14.4565	0	43.0111	63.2828	13.8541	25.9509	111.921	124.035
GRPR	0	0	0.701515	0	5.21988	0	0	0.74882	0	7.93015	1.63099	2.1503	0.880474	0	0	0	0	3.51152	0	0	0	3.24877	0	0	9.09691	0.702785	2.52829	11.257	0	2.14178	0	0	0	0.914916	0	0	0	0	0.723497	0	0	0.80314	6.86927	0	0.866888	1.0657	11.3535	0	47.3015
KLF17	0	0	0.701515	0	0.86998	0	0	0	7.40137	2.97381	0	0	0	0.905231	0	0	0	0	0	0	0	0.649754	0	0.916632	0	0.702785	0	6.14019	2.84686	0	0	0	0	0	0	0	0	0	0	0	0.937494	0	0	0	0.866888	1.0657	0	0	10.5114
MEIS2	34.9052	30.8234	144.512	60.957	56.5487	14.0915	194.767	221.651	32.0726	181.402	22.8338	36.5552	30.8166	46.1668	770.701	78.8662	4.7996	3.51152	82.4927	0	8.89111	99.4123	2.50946	13.7495	37.7872	28.1114	32.8678	100.29	192.637	16.0634	5.03227	9.64867	86.0434	1.82983	9.45226	15.9042	53.041	12.2919	86.0962	3.60398	7.49995	3.21256	32.9725	13.1423	9.53577	3.1971	80.2855	48.7062	304.832
CSNK2B	3493.56	6021.62	2677.68	3302.91	3205	4993.44	2687.95	2237.48	5639.85	2477.18	3369.62	2384.69	3123.92	8357.09	3642.31	3370.56	4081.26	3462.36	2774.2	5207.21	3650.91	6984.85	2623.64	3603.28	3994.94	7680.74	3129.18	4282.78	2477.72	3218.03	3226.52	4139.28	7033.43	3181.16	5561.87	3913.58	3392.5	3959.03	3339.66	3029.14	4096.85	4234.96	4094.08	12083.7	3214.42	4378.96	3713.41	3170.05	3894.49
TMEM128	215.502	99.5832	231.5	80.2066	287.963	152.994	87.4801	226.144	129.113	187.35	180.224	232.233	177.856	204.582	212.128	179.711	198.383	240.539	166.004	41.5933	143.369	224.815	143.039	225.491	179.139	332.417	197.207	188.299	157.526	206.682	220.581	202.622	154.878	150.046	309.562	171.539	193.069	106.53	240.925	126.139	140.624	250.58	148.376	76.4642	297.343	231.257	187.333	153.373	152.416
LOC105369214	0	0	0.701515	0	0	0	0	0	6.579	1.98254	0	0	0	0	13.8949	0	0	0.87788	0	0	0	0	0	0	0	0.702785	0	0	0	0	0	0	0	0	0	0	0	0	0.723497	0	0	0	0	1.19475	0.866888	0	2.43289	0	0
AMER1	42.4933	63.2274	72.9576	17.6454	46.9789	44.2877	56.1193	47.9245	40.2964	52.5372	30.1732	105.365	137.354	41.6406	83.3691	42.6653	121.59	228.249	61.1057	40.2516	92.2453	43.5335	67.7554	77.9137	90.2693	91.3621	76.6915	30.701	34.1623	43.9065	82.1937	21.4415	19.6671	172.919	56.7136	36.3526	42.4328	29.7055	92.6077	57.6636	56.2496	119.668	147.002	44.2058	45.9451	86.3217	33.2495	42.4884	54.6595
NAXD	1349.16	774.536	1156.1	282.327	1009.18	1148.46	741.105	742.081	379.115	1923.06	839.958	1229.97	569.667	1620.36	880.934	1044.65	602.35	875.246	1094.81	499.119	1648.19	504.859	696.375	764.471	897.795	779.389	846.135	2132.69	855.956	1055.9	1426.65	1260.76	604.762	1946.94	935.774	1128.07	1221	965.942	1140.96	3330.08	692.808	421.649	1944	402.632	944.041	1599.62	965.047	611.419	1700.75
ENPEP	22.7643	144.633	65.9424	60.957	44.369	21.1373	165.882	77.1285	25.4936	76.3277	14.6789	34.4049	83.6451	89.6179	79.6638	524.912	11.999	43.894	38.7003	30.8595	28.8961	28.5892	35.1324	14.6661	53.1819	49.195	1.68553	30.701	55.9882	38.5521	24.3226	12.8649	0	57.6397	19.6922	64.753	21.2164	41.9975	17.3639	10.8119	18.7499	40.157	83.8051	8.36327	71.0848	15.9855	120.023	39.3795	56.7618
MYL5	331.6	535.062	97.5106	2019.6	291.443	256.667	382.932	167.736	617.603	280.529	428.134	490.269	828.526	621.894	276.044	277.971	479.96	500.392	1152.86	3022.89	2033.84	126.052	1341.31	849.718	911.79	568.553	686.009	313.15	556.086	397.3	572.84	686.127	2598.51	264.411	455.284	738.411	468.883	1140.08	384.177	1317.25	960.931	415.223	1129.31	560.339	500.194	218.469	320.331	370.996	233.354
DTHD1	2.27643	22.1296	0	0	4.3499	4.02615	99.0341	0.74882	16.4475	0.991269	4.89296	10.7515	4.40237	0	4.63162	37.4937	0	1.75576	8.14742	1.34172	6.66834	7.14729	5.01892	12.8328	7.69738	3.51393	1.68553	2.04673	2.84686	2.14178	2.51613	1.07207	0	0	0.787689	3.40805	11.669	0	1.44699	1.80199	0.937494	0	0	1.19475	4.33444	6.3942	0.810964	0	1.05114
C10orf95	45.5286	56.9047	36.4788	20.8537	45.2389	21.1373	0	105.584	6.579	24.7817	119.062	47.3067	68.677	75.1342	0	23.272	84.7929	37.7488	59.0688	26.8344	100.025	77.3207	5.01892	57.7478	51.7824	14.7585	107.874	29.6776	35.1113	220.603	83.8711	160.811	86.0434	227.814	13.3907	48.8487	12.7298	54.2894	102.013	36.0398	87.1869	67.4638	48.0849	38.2321	56.3477	89.5188	120.023	21.7624	0
PAXBP1	578.972	556.401	765.353	290.348	615.946	316.053	671.781	438.06	551.813	611.613	616.513	569.83	570.547	615.557	507.625	691.695	549.554	700.548	573.375	382.39	1104.72	330.075	120.454	609.56	769.038	851.073	528.413	659.047	521.924	855.641	987.163	464.208	140.128	1008.24	736.489	376.022	665.135	584.892	885.561	4274.32	482.809	844.1	1768.15	216.25	702.179	759.844	622.01	404.158	537.135
CAP2	25.7995	37.9364	131.183	38.4992	83.518	7.04577	61.8963	47.1757	10.6909	87.2317	8.15493	68.8097	129.43	33.4935	430.741	36.2009	23.998	7.90092	47.8661	1.34172	4.44556	137.098	0	16.4994	34.9881	40.0588	0.842763	58.3318	66.4267	6.42534	15.0968	8.57659	0	58.5547	17.3292	12.4962	18.034	0	13.023	0	6.56246	6.42512	5.49541	2.38951	15.604	1.0657	28.3837	33.1617	864.041
HSPA1L	30.3524	18.9682	18.9409	20.8537	32.1892	20.1308	64.3722	18.7205	23.8489	22.7992	9.78592	27.9539	16.729	28.0622	38.9056	21.9791	21.5982	17.5576	25.4607	6.70859	54.4581	18.8429	0	41.2484	28.6902	41.4643	18.5408	28.6542	32.2644	42.8356	16.7742	24.6577	56.5428	44.8309	8.66458	22.7203	30.7638	7.1703	23.8754	18.0199	14.0624	18.4722	42.5895	38.2321	30.3411	27.7082	20.2741	32.1254	92.5008
MINDY1	643.47	208.65	344.444	383.387	576.796	205.334	198.068	303.272	140.626	232.948	420.794	855.821	247.413	320.452	386.277	252.113	206.383	162.408	407.371	234.801	250.063	541.895	258.474	312.571	164.444	115.96	363.231	222.07	344.47	336.26	306.968	453.487	508.885	196.707	223.704	312.405	183.522	204.866	141.082	198.219	389.997	268.249	149.75	360.815	363.226	224.863	419.268	152.337	266.991
DCAF16	241.301	332.734	241.321	200.516	254.904	272.772	155.153	423.832	310.035	272.599	263.404	378.453	489.544	355.756	106.527	234.013	287.976	391.535	287.197	123.438	352.31	218.317	273.531	311.655	293.9	316.956	206.477	274.262	285.635	420.86	450.388	241.217	474.468	291.858	427.715	398.742	339.463	302.177	424.693	194.615	333.748	403.98	469.858	304.662	351.09	298.396	297.624	241.459	227.047
DAB2	590.354	412.559	438.447	619.195	1043.98	308.001	2013.69	1053.59	578.952	1382.82	632.007	673.045	749.284	286.958	708.638	1079.56	175.985	699.67	615.131	507.17	313.412	758.912	291.097	780.054	438.751	683.107	871.417	2779.46	1028.66	1096.59	592.13	566.055	115.544	369.626	4192.87	829.293	416.903	449.68	238.754	666.736	721.87	1779.76	431.39	837.522	1169.43	760.91	1571.65	214.515	484.578
GNB1L	140.38	207.86	250.441	70.5818	95.6978	387.517	275.645	148.266	314.969	156.62	89.7042	25.8036	125.027	208.203	517.815	190.055	356.77	367.832	222.017	272.369	216.721	1604.89	268.512	342.82	161.645	267.058	222.49	188.299	302.716	159.563	202.129	218.703	181.92	238.793	389.906	340.805	185.644	149.552	62.2208	538.795	75.937	345.35	329.725	111.112	80.6206	250.44	211.662	152.337	219.689
ARTN	187.426	16.5972	202.036	40.1033	86.998	63.4119	106.462	52.4174	26.316	88.2229	62.793	118.267	75.7208	62.4609	26.8634	63.3515	86.3928	60.5737	148.69	152.956	202.273	67.5744	116.69	94.4131	50.3829	67.4674	293.282	284.496	279.941	68.537	97.2905	75.0452	312.215	108.875	26.7814	151.09	108.204	92.1896	154.105	191.011	56.2496	164.644	168.984	23.8951	71.9517	253.637	98.1267	60.1056	51.5061
NLRP8	0	0	0	0	0	0	0	0	0	0	0	4.30061	0	0	0	0	0	0	0	0	0	0	0	0	0	0	0	0	0	0	0	0	0	0	0	0	0	0	0	0	0	0	1.37385	0	0	0	0	0	2.10229
CPA3	137.345	1.58069	23.8515	6.41653	527.208	274.785	178.261	16.4741	10.6909	113.996	0	70.96	205.151	0.905231	319.582	151.268	11.1991	23.7028	140.543	17.4423	22.2278	111.758	33.8777	13.7495	60.8793	94.876	13.4842	62.4253	63.5798	21.4178	20.9678	31.0901	0	1.82983	3.93844	9.08814	76.3791	11.2676	39.7924	1.80199	14.0624	15.2597	2.74771	9.55802	116.163	23.4454	47.8469	9.32672	33.6366
DUSP7	254.96	138.31	276.397	176.454	124.407	207.347	347.445	357.936	135.692	318.197	318.858	197.828	419.106	204.582	107.454	544.306	526.356	136.949	178.225	315.304	340.085	497.062	164.37	389.569	200.132	413.238	335.42	241.514	328.338	219.533	188.71	106.135	78.6683	304.667	148.873	302.181	294.908	236.62	450.739	185.605	171.561	367.838	133.264	109.917	146.504	187.563	437.11	177.208	215.485
ENGASE	2036.64	1263.76	1719.41	577.487	2977.94	3887.25	1691.83	2916.66	616.781	2027.14	1066.66	3102.89	1432.53	2588.96	599.332	2038.88	2039.83	3336.82	3902.62	3088.64	7931.99	782.953	2252.24	2189.83	5556.11	927.676	1412.47	2651.54	2077.26	3270.5	2765.23	3131.53	11060.3	4621.24	1429.65	2066.42	1882.96	8604.36	2140.11	8689.19	5614.65	4305.63	7700.45	2176.84	5751.8	2561.94	1837.64	389.65	583.385
HMGB1	6952.97	4410.11	13468.4	3586.84	4287.26	6110.69	4071.13	9711.45	8651.38	4135.57	4875.83	3173.85	5480.95	10007.3	5173.52	5087.51	9251.23	6110.92	3968.81	2771.99	7078.44	6174.61	6655.08	13629.4	8930.36	13373.3	4917.52	8951.37	4362.34	5111.36	10359.8	4357.98	4144.83	19367	11332.5	6176.53	9343.71	7864.79	8731.89	3097.62	7664.01	16262	6260.65	3591.43	5828.09	8895.4	4788.74	3707.89	4848.93
UBA5	338.429	337.476	237.814	230.995	326.242	379.465	599.982	240.371	489.313	352.892	422.425	350.499	410.301	463.478	486.32	682.645	396.767	251.952	263.773	216.017	325.637	313.831	303.645	284.156	351.98	314.848	397.784	285.519	399.509	334.118	494.001	278.739	243.38	426.351	347.371	432.823	478.43	400.512	383.454	392.834	291.561	387.114	340.716	205.497	343.288	364.469	223.826	592.765	363.696
BCKDK	1433.39	1764.84	2172.59	1995.54	1572.92	2395.56	3227.69	775.778	3228.64	1852.68	1844.65	1017.09	1610.39	1667.44	3011.48	2730.58	1924.64	2106.91	1829.1	3233.54	1669.31	1793.32	2311.21	2249.41	1761.3	2186.36	2136.41	2021.15	2056.38	1716.64	1317.62	2155.94	2180.59	1050.32	1767.57	1741.51	1985.86	2334.44	1075.84	1394.74	1680.93	1320.36	2940.05	4995.26	1884.61	1397.13	1935.77	2950.35	3921.82
CRACR2A	25.0407	12.6455	20.3439	80.2066	81.7781	69.4511	13.2045	193.945	28.7831	72.3626	16.3099	410.708	9.68522	1.81046	3.7053	6.46444	51.1957	26.3364	22.4054	64.4025	16.6708	51.3306	17.5662	43.0817	160.246	14.7585	38.7671	38.8879	13.2853	65.3243	67.9356	45.0271	49.1677	73.1933	29.1445	31.8085	45.6153	25.6082	47.7508	102.713	57.1871	98.7862	24.7294	9.55802	44.2113	35.1681	59.2004	55.9603	2.10229
COPS5	910.571	462.35	1231.86	1812.67	601.156	500.25	458.858	461.273	527.142	630.447	469.724	460.165	735.196	978.555	736.427	510.691	1362.29	596.958	355.431	313.962	500.125	750.466	381.438	942.297	443.649	755.494	596.677	494.285	464.987	537.587	889.873	616.443	213.879	694.422	1484.01	624.81	504.951	597.183	685.876	259.486	651.558	1513.92	303.622	216.25	1213.64	948.473	869.354	636.29	767.336
SPESP1	6.07048	3.16137	0.701515	0	39.1491	0	29.7102	2.24646	1.64475	38.6595	88.0733	8.60121	0	12.6732	15.7475	9.05022	0	5.26728	0	0	0	3.24877	12.5473	125.579	4.89833	2.81114	128.1	8.18692	14.2343	0	3.35485	1.07207	0	1.82983	0	2.27203	23.3381	8.19463	1.44699	0	0.937494	0	17.8601	0	0.866888	1.0657	1.62193	78.759	44.1481
PCDHGB3	0	0	0	0	0	0	0	0	12.3356	5.94761	0	10.7515	9.68522	8.14708	0	0	10.3991	0	0	0	0	0	0	0	0	0	0	0	0	7.49623	0	0	0	5.4895	0	0	0	0	2.17049	0	0	4.81884	0	0	0	0	4.86579	0	7.35801
CCNF	360.435	414.93	339.533	599.945	120.057	495.217	160.93	832.688	1279.61	149.682	224.261	105.365	419.986	364.808	91.7061	244.356	879.126	624.173	183.317	959.329	797.977	343.07	800.517	536.23	740.348	526.386	437.394	226.164	179.352	141.358	440.323	279.811	1750.37	465.692	627	363.526	393.564	565.429	586.033	868.559	588.746	452.168	656.702	820.795	260.933	425.214	176.79	412.448	50.455
ORAI2	250.407	312.185	262.367	684.964	245.334	1260.19	1226.37	481.492	3518.12	640.36	272.375	161.273	353.951	162.036	402.951	1832.02	508.757	328.327	623.278	330.063	323.414	542.544	749.073	362.07	400.964	346.473	552.853	536.243	1079.91	243.092	769.937	340.92	980.895	333.945	291.445	301.045	884.724	583.867	112.142	387.428	449.059	179.1	480.849	1377.55	237.527	325.039	193.82	338.871	351.082
FLVCR1	191.979	178.617	252.545	705.818	112.227	338.197	97.3835	286.798	149.672	81.284	177.777	53.7576	261.501	288.769	169.517	140.925	273.577	163.286	116.101	194.549	291.184	135.799	677.554	219.992	481.436	360.529	281.483	104.383	348.266	114.585	185.355	170.46	1248.86	275.39	172.504	264.692	121.994	445.583	187.386	311.744	481.872	310.815	280.266	280.767	161.241	187.563	171.113	119.175	111.421
OXER1	196.532	211.021	122.064	25.6661	247.944	97.6342	226.953	51.6686	42.7635	285.485	401.223	253.736	188.422	21.7255	75.0322	149.975	604.749	345.885	451.164	476.31	661.277	24.0409	419.08	427.15	146.95	288.845	584.035	32.7477	167.965	368.386	301.936	257.298	550.678	220.495	40.1721	326.037	236.563	121.895	440.61	1012.72	668.433	24.8973	2172.06	318.999	108.361	333.564	43.7921	107.775	65.171
RBM6	2426.67	2432.67	1400.93	1222.35	2485.53	3109.2	4442.5	2546.74	3245.09	5621.49	2099.89	4483.38	2748.84	2311.96	1334.83	4490.2	2934.95	3854.77	6456.83	1343.06	7871.97	1547.71	2514.48	3288.87	3178.32	3562.42	2771.85	5257.03	4335.77	2995.28	2522.01	3636.48	1511.91	1966.16	2437.9	3358.07	3254.6	1982.08	2745.67	12296.8	2409.36	2010.26	8564.6	2298.7	2475.83	2767.62	2638.07	900.547	3293.24
IMPDH2	3786.46	4368.22	6164.21	2950	1862.63	5842.96	1898.98	3139.06	5046.09	2354.26	4916.61	1090.2	4511.55	6411.75	2866.05	2156.54	6162.68	6984.41	2572.55	14886.4	4618.93	1693.91	6729.11	8521.93	2733.97	4601.84	4312.42	2228.89	2508.08	7934.23	3249.17	4021.35	3707.24	5367.81	4859.25	4087.39	4120.23	12060.4	2007.71	3207.54	5842.46	6082.18	4297.41	3783.78	4549.43	3624.45	5421.3	5780.5	3742.08
PRRT1B	26.5583	14.2262	17.5379	9.62479	171.386	1.00654	0	20.2182	0	14.869	4.07747	290.291	4.40237	6.33662	0	10.3431	104.791	21.947	43.7924	0	145.592	5.84778	1.25473	42.1651	25.1914	3.51393	17.698	2.04673	0	33.1976	190.387	40.7388	61.4596	72.2784	7.87689	88.6094	7.42575	10.2433	89.7137	64.8716	3.74997	71.4795	2.74771	0	108.361	23.4454	3.24386	0	0
POU5F1B	430.245	138.31	4.91061	0	81.7781	579.766	0	63.6497	0	24.7817	6.52394	38.7055	4.40237	86.9022	22.2318	23.272	680.743	406.458	28.516	262.977	412.325	16.8936	72.7743	439.067	135.054	113.851	184.565	73.6823	109.13	32.1267	104	205.838	0	258.921	647.48	114.738	162.306	154.674	106.354	1043.35	447.184	571.033	659.45	218.64	121.364	483.828	164.626	50.7788	2.10229
CIART	77.3986	111.438	28.7621	94.6438	30.4493	14.0915	51.9929	238.125	68.2571	111.022	36.6972	23.6533	17.6095	39.8302	101.896	140.925	36.7969	32.4816	58.0504	159.664	62.2378	31.8379	89.0858	46.7482	43.3852	37.9504	27.8112	143.271	135.7	63.1825	58.7098	37.5226	125.378	107.045	38.5967	123.826	89.1089	37.9002	70.1792	73.8815	30.9373	65.0544	141.507	38.2321	111.829	10.657	71.3649	14.5082	185.002
EEF1AKNMT	446.939	474.996	689.589	665.715	469.789	1284.34	562.844	531.663	692.439	435.167	518.654	344.049	469.293	515.982	408.509	533.963	785.534	739.175	505.14	1054.59	420.105	385.954	770.404	1373.11	563.308	677.485	578.979	455.397	541.852	553.65	813.55	878.029	339.257	664.229	651.419	457.815	448.727	848.144	693.11	315.348	1433.43	734.873	545.42	749.11	669.237	366.601	450.896	508.825	435.174
KISS1	37.1817	11.0648	49.8076	40.1033	17.3996	25.1635	0	5.99056	0	2.97381	14.6789	2.1503	7.92427	940.535	40.7582	6.46444	12.7989	14.924	24.4423	30.8595	68.9061	59.7774	56.4628	26.5823	17.4941	16.1641	17.698	138.154	17.0812	4.28356	15.9355	30.0181	93.4186	21.958	6.30151	71.5691	16.9731	19.4622	63.6678	50.4557	344.06	16.8659	65.945	176.823	15.604	27.7082	25.9509	115.03	0
BBS5	494.744	294.007	224.485	348.097	517.638	224.458	530.658	608.791	509.872	737.504	362.079	571.981	214.836	298.726	311.245	519.741	888.726	612.76	726.139	394.465	1126.95	225.465	386.457	586.644	428.954	415.346	380.929	615.042	771.499	596.486	447.872	537.109	1357.03	351.328	671.898	394.198	433.876	377.977	609.185	816.301	529.684	484.294	976.81	655.919	383.164	448.66	374.665	164.772	715.83
NKAIN3	24.2819	36.3558	7.01515	72.1859	20.8795	20.1308	35.4872	15.7252	18.0922	14.869	27.7268	58.0582	7.92427	19.0098	20.3791	19.3933	5.59953	12.2903	30.5528	57.6939	16.6708	3.89852	37.6419	21.9992	11.896	14.7585	10.1132	21.4907	23.7238	23.5596	17.6129	84.6939	130.294	10.0641	15.7538	24.9924	28.6422	17.4136	18.0874	55.8617	15.9374	17.6691	21.9817	37.0373	13.0033	11.7227	11.3535	36.2706	37.8412
TGFB3	98.6452	22.9199	49.8076	659.298	127.887	18.1177	579.35	52.4174	245.068	765.26	22.8338	77.4109	55.4699	139.406	642.869	730.482	49.5959	33.3594	153.783	146.247	36.6758	155.941	15.0568	33.9154	152.548	79.4147	16.8553	180.112	663.318	20.3469	10.9032	39.6667	924.352	10.0641	38.5967	53.3928	176.096	96.2869	61.4973	43.2477	8.43744	23.2911	23.3555	62.1271	48.5457	11.7227	102.181	49.7425	400.486
APOBEC3B	66.7752	407.817	339.533	263.078	373.221	122.798	0	467.264	144.738	22.7992	48.1141	0	141.756	145.742	14.8212	201.691	459.962	270.387	142.58	154.298	1.11139	214.419	174.407	139.328	167.943	464.541	86.8046	25.5841	64.5288	0	70.4518	139.37	61.4596	237.878	206.374	86.3373	236.563	34.8272	0	5.40597	142.499	0	16.4862	164.876	0	60.7449	130.565	15.5445	29.4321
JPH4	3.79405	0.790343	1.40303	40.1033	12.1797	2.01308	24.7585	2.24646	0.822375	4.95634	0.815493	6.45091	3.5219	0	32.4213	1.29289	0	0	6.11057	1.34172	1.11139	7.79705	0	8.24969	8.39714	3.51393	2.52829	5.11683	31.3154	1.07089	1.67742	1.07207	0	0	0.787689	0	3.18246	0	0	0	0.937494	0	0	0	0.866888	2.1314	0	0	42.0458
OR2T8	1.51762	0.790343	0	0	1.73996	0	0	0	0	3.96508	4.07747	6.45091	0	0.905231	0	0	1.59987	1.75576	0	0	0	0	0	0	0	0	0	1.02337	2.84686	2.14178	2.51613	6.43244	0	0	0	4.54407	0	1.02433	6.51148	0	0	0.80314	0	0	0	0	0	0	0
CSNK1G2	1739.19	2004.31	1660.49	1233.58	1678.19	1804.72	2430.46	1277.49	1714.65	2920.28	1726.4	2199.76	2790.22	1881.07	942.071	2113.87	2859.76	2434.36	2351.55	1568.47	4598.93	1738.74	1529.52	2884.64	2428.17	2303.73	2417.05	2810.16	2032.66	2101.09	2952.26	2352.13	2200.25	2303.76	2804.96	1512.04	2555.52	1943.15	1866.62	6256.5	1655.61	2466.44	4201.24	1154.13	2148.15	2248.63	2509.93	1354.45	1398.02
LENG9	242.819	395.962	267.979	261.473	339.292	173.125	88.3054	343.709	129.113	264.669	460.754	374.153	195.465	97.7649	70.4006	165.49	391.967	447.719	296.363	304.57	345.642	140.997	446.684	326.321	318.392	205.916	541.897	108.477	142.343	562.217	249.097	294.82	174.545	214.09	204.799	255.604	205.799	330.858	116.483	218.041	308.435	722.023	206.078	197.134	496.727	255.768	421.701	235.241	65.171
LOC105371095	1.51762	0	0.701515	8.02066	6.08986	0	0	0	0	1.98254	0.815493	10.7515	0	0	5.55794	0	0	5.26728	4.07371	4.02516	5.55695	0	0	0	6.29786	8.43342	0	0	3.79581	9.63801	3.35485	16.0811	0	0.914916	2.36307	0	0	2.04866	2.17049	34.2378	0	2.40942	9.61697	7.16852	4.33444	2.1314	1.62193	0	0
WDR61	311.112	313.766	585.765	232.599	271.434	309.007	390.359	253.101	242.601	273.59	421.61	236.533	256.218	336.746	466.867	315.465	330.372	226.493	256.644	167.715	176.711	528.9	333.758	392.318	502.429	253.705	397.784	138.154	176.505	354.465	384.13	268.019	81.1266	539.801	356.035	113.602	312.942	307.299	410.223	93.7034	273.748	460.199	225.312	101.554	480.256	110.833	403.049	252.858	466.708
ZNF618	49.3226	289.265	184.499	513.322	73.0783	42.2746	203.845	269.575	51.8096	358.839	76.6563	86.0121	408.54	21.7255	86.1481	240.477	219.982	27.2143	97.7691	324.696	48.9011	63.6759	213.304	65.9975	44.7848	88.5509	20.2263	54.2384	333.082	158.492	48.6453	47.1713	248.297	85.0872	49.6244	62.481	44.5545	61.4597	109.248	19.8219	218.436	98.7862	16.4862	183.992	79.7537	47.9565	88.3951	325.399	53.6084
CENPP	91.8159	201.537	108.033	397.825	53.9387	146.955	140.298	228.39	224.508	112.013	57.9	47.3067	135.593	123.111	79.6638	202.983	263.178	121.147	103.88	112.704	225.612	67.5744	234.634	122.829	263.111	148.288	71.6349	117.687	137.598	39.6229	118.258	54.6758	181.92	178.409	112.639	121.554	189.887	106.53	138.188	183.803	268.123	185.525	111.282	108.722	87.5557	151.329	44.603	106.739	116.677
LAMTOR1	1113.17	1230.56	1748.88	965.687	1380.66	1299.44	1250.31	798.991	2026.33	1060.66	1465.44	1111.71	1286.37	1308.06	2048.1	983.888	1512.67	1782.97	1047.96	1002.26	762.413	1815.41	1271.04	1334.62	1132.91	1554.56	1554.06	1103.19	897.709	1045.19	1112.13	1327.23	346.632	1225.99	1454.86	685.018	1253.89	994.623	926.077	171.189	1193.43	1217.56	604.496	1395.47	1465.04	900.517	1226.18	1101.59	1775.38
CAPS	655.611	1801.98	141.706	1456.55	586.366	1060.89	1376.57	455.283	735.203	2397.88	634.454	718.201	111.82	2064.83	25016.3	1192.04	1053.51	905.094	2505.33	1411.49	1279.21	140.347	2385.24	2280.58	690.665	331.012	819.166	1777.59	1916.88	1264.72	821.937	7543.11	3193.44	163.77	1491.88	1251.89	1641.09	3652.76	478.232	3288.63	1369.68	1072.19	4452.66	3808.87	6194.78	685.245	107.858	887.075	1411.69
TAF1D	206.396	283.733	799.026	99.4562	241.854	305.988	325.162	220.902	479.444	224.027	323.751	298.892	470.173	382.007	266.781	228.841	323.973	357.297	161.93	587.673	333.417	465.224	224.597	468.399	424.756	312.037	248.615	323.383	236.289	444.42	481.42	162.955	862.892	550.78	420.626	316.949	506.011	395.391	375.495	239.665	330.935	762.983	256.911	346.478	293.875	453.988	617.144	987.597	166.081
L1CAM	21.2467	6.32274	1210.82	4.81239	163.556	253.648	23.9332	5.24174	148.027	113.996	4.89296	38.7055	32.5776	14.4837	61.1374	19.3933	37.5969	102.712	225.073	2.68344	12.2253	5299.39	0	10.0829	45.4845	520.764	6.74211	151.458	97.7422	29.9849	30.1936	3.21622	0	25.6177	13.3907	14.7682	71.075	0	66.5618	12.6139	19.6874	6.42512	175.853	138.591	20.8053	2.1314	10.5425	0	347.929
PAM	682.17	457.608	202.036	141.164	1003.09	282.837	797.225	175.973	315.792	1618.74	822.833	599.935	1013.43	648.145	1772.98	1118.35	461.561	357.297	735.305	276.394	237.837	1408.67	165.624	253.907	584.301	728.788	723.934	1197.34	1222.25	732.489	677.679	372.01	206.504	710.89	563.197	516.888	524.045	192.574	428.31	371.21	420.935	820.006	225.312	130.228	335.486	309.053	1974.7	642.508	1218.28
COPS7B	1257.35	1639.96	935.12	1851.17	893.469	1219.92	1218.94	928.537	1541.13	1475.01	1208.56	1946.02	721.109	933.293	703.08	1173.94	1221.5	1211.47	1013.34	1666.41	1428.14	1035.71	1452.98	1026.63	1131.52	1052.77	846.135	1253.62	1289.63	982.006	1273.16	1309	3028.73	1354.99	1405.24	1149.65	1111.74	1434.06	1233.56	1356.9	1527.18	1031.23	1412.32	2221.05	932.771	1243.67	720.136	1207.29	1098.45
PRIM1	34.9052	63.2274	193.618	16.0413	22.6195	132.863	1.65057	126.551	138.159	24.7817	55.4535	47.3067	124.147	77.8499	26.8634	37.4937	162.386	85.1544	42.774	46.9601	66.6834	102.661	84.0669	124.662	265.21	168.668	52.2513	23.5374	35.1113	34.2685	74.6453	9.64867	2.45838	145.472	120.516	31.8085	74.2575	49.1678	121.548	18.0199	139.687	212.029	19.2339	40.6216	76.2861	58.6135	57.5785	50.7788	16.8183
CAPN13	140.38	7.11308	0.701515	0	675.104	20.1308	0	0	3.2895	20.8166	113.354	675.195	1.76095	346.703	61.1374	10.3431	180.785	394.168	105.917	37.5681	178.934	33.1374	104.143	125.579	142.751	23.1919	101.974	8.18692	3.79581	262.368	59.5485	626.091	0	181.153	222.128	47.7127	33.9463	132.138	2.17049	70.2776	151.874	64.2512	424.521	28.6741	265.268	57.5478	12.9754	528.514	0
MOG	1.51762	9.48411	0	96.2479	1.73996	6.03923	0	0.74882	4.93425	7.93015	0.815493	4.30061	0	13.5785	0.926324	1.29289	0	0	2.03686	5.36687	0	0	62.7365	1.83326	0	2.10836	5.05658	0	4.74476	2.14178	0.838711	3.21622	95.8769	0	0.787689	11.3602	2.12164	28.6812	0	0	7.49995	0.80314	5.49541	34.6478	0	0	0	7.25412	1.05114
PTGES	722.387	54.5336	94.7046	1440.51	69.5984	331.151	177.436	1113.5	284.542	347.935	15.4944	12.9018	69.5575	114.964	138.949	272.799	207.983	163.286	128.322	291.153	221.166	128.651	257.22	78.8303	30.7895	99.0927	194.678	94.1496	414.692	101.735	232.323	382.73	110.627	355.902	48.8367	56.8009	120.934	538.797	10.8525	200.021	264.373	122.077	114.03	78.8537	147.371	148.132	150.839	47.6699	47.3015
LOC101929738	6.82929	0	0.701515	0	4.3499	0	0	1.49764	4.11187	15.8603	0	4.30061	5.28285	1.81046	0	5.17155	0.799933	0.87788	0	4.02516	1.11139	4.54828	0	1.83326	0	1.40557	0.842763	0	15.1832	0	1.67742	1.07207	0	1.82983	0	0	26.5205	10.2433	1.44699	0	0	1.60628	0	0	0	0	0	0	23.1252
KRT17	2685.43	17.3875	1955.12	4.81239	19438.8	864.616	66.848	35.1946	10.6909	77.319	137.818	25.8036	7.0438	587.495	2036.99	171.954	11.999	77.2534	43.7924	73.7945	5.55695	11384.3	784.206	94.4131	62.2788	3837.21	56.4652	1610.78	845.517	92.0966	566.969	33.2343	299.923	173.834	243.396	724.779	11.669	279.642	4785.94	203.625	292.498	26.5036	2338.3	4707.33	135.235	395.375	265.185	5512.09	4.20458
ACAD8	292.142	175.456	321.294	6.41653	382.791	197.282	217.875	338.467	257.403	306.302	247.094	548.327	359.234	140.311	249.181	438.289	249.579	284.433	259.699	107.337	387.875	286.541	33.8777	165.91	187.536	371.071	258.728	276.309	230.596	316.984	321.226	317.334	206.504	319.306	418.263	196.531	298.091	101.409	543.347	448.695	106.874	197.572	288.509	59.7376	313.813	261.097	343.038	124.356	227.047
HYOU1	2531.39	1483.47	3155.42	558.238	1302.36	2244.58	1099.28	2021.07	1735.21	1384.8	2245.87	1073	3430.33	873.548	542.826	2673.69	1599.07	1962.06	1182.39	1757.65	1907.14	3535.31	830.631	1562.86	1445.01	4068.42	2973.27	1699.81	1542.05	1513.17	1759.62	1650.99	988.27	1935.96	2897.12	1257.57	2710.4	1258.9	2710.94	1178.5	1916.24	2538.73	1195.25	2321.4	1574.27	1964.09	2853.78	1610.41	617.022
SLC25A13	352.846	246.587	723.964	93.0396	479.359	447.91	170.009	353.443	190.791	264.669	244.648	490.269	767.774	297.821	174.149	205.569	273.577	436.306	321.823	205.283	472.34	286.541	181.936	258.49	345.682	185.535	412.111	304.963	179.352	281.644	439.485	241.217	0	550.78	306.411	327.173	109.265	274.52	279.993	591.052	224.998	279.493	362.697	350.063	422.174	296.265	519.828	107.775	77.7847
SPAG16	144.174	18.1779	5.61212	59.3529	214.885	184.197	233.555	184.959	87.1717	153.647	287.869	288.141	82.7646	47.072	392.761	129.289	298.375	243.173	156.838	36.2264	198.939	36.3862	233.38	98.9962	275.706	205.916	257.886	190.346	168.914	339.472	223.936	203.694	0	224.155	249.697	145.41	63.6492	183.355	200.409	57.6636	165.936	110.03	201.956	2.38951	212.388	8.5256	36.4934	20.7261	320.599
SP7	0	0	0	0	0	0	0	0	0	7.93015	0	0	2.64142	0	0	0	0	0	1.01843	0	0	0.649754	0	0	0	0	0	0	0	0	0	0	0	0	0	0	0	2.04866	0	3.60398	0	0	0	0	1.73378	0	0	0	0
MTG1	1124.56	3435.62	1727.83	4145.08	1116.18	1836.93	2596.34	1228.07	2006.59	1922.07	2033.84	1206.32	974.685	2677.67	1337.61	2234.11	1514.27	1479.23	2949.37	5836.47	2031.62	627.662	2732.8	2408.91	1154.61	891.834	2475.2	1184.03	2398.95	1849.43	1604.45	3469.23	6721.22	1110.71	969.645	831.565	1623.06	2611.01	1182.92	6476.35	1498.11	878.635	2571.85	2154.14	1696.5	1251.13	610.656	3138.96	641.198
TMCO3	430.245	266.345	1114.71	612.778	791.681	359.334	286.374	761.55	243.423	436.158	340.876	842.919	406.779	317.736	522.447	497.762	288.776	279.166	287.197	199.916	254.508	715.379	513.184	309.822	275.706	274.789	347.219	546.477	353.959	384.45	408.452	427.758	2173.21	473.012	300.897	223.795	544.201	272.471	408.053	140.555	189.374	89.9517	241.798	413.384	453.382	300.527	480.902	392.759	313.241
ALOX15	3.03524	1.58069	1.40303	340.076	13.0497	5.03269	25.5838	184.21	2.46712	0	4.89296	0	9.68522	3.62092	5.55794	2.58578	27.9977	2.63364	8.14742	26.8344	0	0.649754	1.25473	14.6661	6.99762	4.21671	10.1132	122.804	3.79581	7.49623	3.35485	38.5947	0	4.57458	31.5075	23.8564	54.1019	16.3893	2.89399	37.8418	52.4996	53.0073	1.37385	3.58426	59.8153	68.2048	7.29868	0	2.10229
GGT1	521.302	3765.19	1750.98	6100.51	2876.15	4051.32	581.825	184.959	743.427	346.944	1741.08	513.923	2147.48	487.014	505.773	1175.24	1569.47	694.403	2118.33	1289.39	991.359	278.095	3783.01	680.141	130.156	929.082	4260.17	1030.53	1461.39	147.783	3201.36	2789.54	14285.7	558.099	144.935	2636.7	3098.66	2130.6	565.775	780.261	847.494	1221.58	2739.46	237.756	369.294	2641.87	3409.29	1189.68	345.827
NFKBIZ	425.692	425.995	1366.55	48.1239	759.492	168.092	956.504	347.453	264.805	320.18	300.101	1595.53	2071.76	80.5655	183.412	574.042	115.19	172.942	470.514	87.2117	223.389	348.918	77.7932	148.494	900.594	51.3033	476.161	287.566	288.482	344.827	696.969	372.01	31.959	263.496	165.415	132.914	252.475	253.009	916.671	472.121	147.187	179.903	553.663	29.8688	375.362	245.111	670.667	138.865	103.012
CST11	0	0	0	0	0	0	0	0	0	0	0	0	0	0	5.55794	0	0	0	0	0	0	0	0	0	0	0	0	0	0	0	0	0	0	0	0	0	0	0	0	0	0	0	0	0	0	0	0	0	0
PROSER1	1061.57	542.965	855.849	466.802	682.934	2040.25	406.865	666.45	544.412	403.446	408.562	986.989	787.144	1541.61	153.77	548.184	1054.31	579.401	430.795	1120.33	1189.19	365.162	631.129	753.471	732.651	1108.29	411.269	1711.07	476.374	485.113	1285.74	971.299	1175.11	1827.09	1011.39	629.354	910.184	899.36	995.532	1246.98	1439.99	2796.53	1048.25	1316.62	803.605	1619.86	575.785	625.927	183.95
CDC42	2533.66	1264.55	2345.17	1633.01	2790.02	1219.92	2659.89	2735.44	2120.9	1590.99	2407.34	3343.72	2383.44	1227.49	2851.22	1938.04	1928.64	1657.44	1721.14	1310.86	1164.74	3499.57	1207.05	1611.44	1120.32	2014.89	2352.15	1946.44	1637.89	1983.29	1458.52	1774.28	2298.59	1043	2019.63	1292.79	1696.25	1281.43	2337.62	1119.04	1212.18	1060.95	1351.87	2205.51	1448.57	2013.11	3202.5	1937.89	2341.95
BTBD17	0	15.8069	14.7318	76.9983	4.3499	3.01962	0	14.2276	0	102.101	0.815493	2.1503	1.76095	0	38.9056	3.87866	0.799933	2.63364	1.01843	45.6184	0	1.29951	0	3.66653	0.699762	0	34.5533	3.0701	0	8.56712	2.51613	11.7928	0	2.74475	0	0	0	0	0	18.0199	0	0	2.74771	0	0.866888	1.0657	0	6.21782	0
MUSTN1	73.6045	155.698	16.1348	588.716	206.185	105.687	425.847	51.6686	152.962	417.324	92.9662	51.6073	16.729	50.6929	320.508	346.494	88.7926	94.8111	698.642	163.69	207.83	20.1424	120.454	253.907	66.4774	54.8172	72.4777	129.967	1337.07	58.899	41.0969	155.451	1320.15	32.937	50.4121	95.4255	235.502	67.6057	74.5202	239.665	36.5623	18.4722	347.585	249.703	66.7504	47.9565	13.7864	172.026	715.83
MYLK2	10.6233	24.5006	11.2242	93.0396	3.47992	10.0654	0.825284	22.4646	53.4544	34.6944	3.26197	8.60121	13.2071	6.33662	1.85265	11.636	16.7986	29.8479	16.2948	9.39203	34.4531	13.6448	28.8588	7.33305	70.676	4.9195	2.52829	27.6309	18.9791	2.14178	8.38711	7.50452	0	8.23425	37.0214	12.4962	12.7298	23.5596	10.129	59.4656	17.8124	12.8502	31.5986	17.9213	6.9351	13.8541	4.86579	3.10891	8.40916
ACTL6B	0	0	0	30.4785	0.86998	0	0	0	0	0	0	0	0	0	0	0	0	0	3.05528	0	0	1.94926	0	0	2.79905	0	0.842763	1.02337	6.64267	0	0	0	0	0	0	0	0	0	0	0	0	0	0	0	0	1.0657	0	0	9.4603
ZNF22	253.442	198.376	425.118	290.348	238.374	108.706	243.459	373.661	250.002	348.927	257.696	266.638	57.2308	116.775	170.444	434.41	310.374	172.065	194.52	89.8951	201.161	245.607	159.351	232.824	272.907	193.266	157.597	271.192	148.037	395.159	368.194	98.6308	86.0434	419.947	207.162	244.244	262.023	62.484	256.842	191.011	134.999	185.525	147.002	59.7376	257.466	234.454	131.376	168.917	221.792
INPP5E	522.82	463.931	427.223	216.558	491.538	240.563	454.732	692.659	395.562	716.687	370.234	578.432	545.014	373.86	257.518	793.833	1271.89	615.394	737.342	481.677	2153.87	315.131	174.407	603.144	659.176	479.3	368.288	738.87	500.098	496.893	859.679	393.451	349.09	690.762	345.008	505.528	557.992	237.644	663.447	1929.93	494.059	783.865	649.833	185.187	452.515	850.429	450.085	104.667	375.259
NARS1	1870.47	1677.9	4004.25	938.417	2141.02	2823.34	2492.36	873.874	1322.38	1677.23	2833.84	2393.29	4160.24	2732.89	2310.25	1561.81	1359.09	1917.29	1439.04	3343.56	1491.48	2369.65	1525.75	1285.12	1587.76	2641.07	3039.01	1616.92	2051.64	2495.17	1891.29	1530.92	1924.91	1522.42	2055.08	2676.46	2390.03	2252.5	2759.42	2002.01	4395.91	1746.83	1952.25	2037.05	1713.84	2460.7	2585.35	4013.6	1956.18
[truncated: 17,949 more rows]
[truncated: 6 more columns]
