# Supplementary material for: Neuromedin U receptor 1 deletion leads to impaired immunotherapy response and high malignancy in colorectal cancer
Source: iScience. 2024 Jun 20;27(7):110318. doi: 10.1016/j.isci.2024.110318 (PMC11269305; doi:10.1016/j.isci.2024.110318)
Supplement: Table S2. CRC patient clinical characteristics in the Xiangya cohort, related to Figure 8 [file mmc3.xlsx]

## Sheet: Sheet1
	Sex	Age	stage	tumor size	Pathology	ethnicity	cohort
1	Female	60	2	>5 cm	highly differentiated colorectal adenocarcinoma	Chinese	training
2	Male	50	4	>5 cm	poorly differentiated colorectal adenocarcinoma	Chinese	training
3	Female	67	3	>5 cm	highly differentiated colorectal adenocarcinoma	Chinese	training
4	Male	71	1	<5 cm	poorly differentiated colorectal adenocarcinoma	Chinese	training
5	Male	76	3	<5 cm	poorly differentiated colorectal adenocarcinoma	Chinese	training
6	Male	46	2	<5 cm	highly differentiated colorectal adenocarcinoma	Chinese	training
7	Male	77	3	<5 cm	highly differentiated colorectal adenocarcinoma	Chinese	training
8	Male	72	3	>5 cm	highly differentiated colorectal adenocarcinoma	Chinese	training
9	Male	80	3	<5 cm	highly differentiated colorectal adenocarcinoma	Chinese	training
10	Male	44	2	>5 cm	poorly differentiated colorectal adenocarcinoma	Chinese	training
11	Male	31	2	>5 cm	highly differentiated colorectal adenocarcinoma	Chinese	training
12	Female	54	2	<5 cm	poorly differentiated colorectal adenocarcinoma	Chinese	training
13	Male	60	3	<5 cm	poorly differentiated colorectal adenocarcinoma	Chinese	training
14	Male	65	3	>5 cm	poorly differentiated colorectal adenocarcinoma	Chinese	training
15	Male	46	2	<5 cm	highly differentiated colorectal adenocarcinoma	Chinese	training
16	Female	62	3	<5 cm	poorly differentiated colorectal adenocarcinoma	Chinese	training
17	Male	70	2	>5 cm	highly differentiated colorectal adenocarcinoma	Chinese	training
18	Male	61	2	<5 cm	highly differentiated colorectal adenocarcinoma	Chinese	training
19	Female	82	3	>5 cm	poorly differentiated colorectal adenocarcinoma	Chinese	training
20	Female	66	3	<5 cm	highly differentiated colorectal adenocarcinoma	Chinese	training
21	Male	64	3	<5 cm	highly differentiated colorectal adenocarcinoma	Chinese	training
22	Male	70	2	>5 cm	poorly differentiated colorectal adenocarcinoma	Chinese	training
23	Female	56	3	<5 cm	highly differentiated colorectal adenocarcinoma	Chinese	training
24	Male	62	2	>5 cm	highly differentiated colorectal adenocarcinoma	Chinese	training
25	Female	59	1	<5 cm	highly differentiated colorectal adenocarcinoma	Chinese	training
26	Male	71	3	<5 cm	highly differentiated colorectal adenocarcinoma	Chinese	training
27	Female	72	2	>5 cm	highly differentiated colorectal adenocarcinoma	Chinese	training
28	Male	59	3	>5 cm	highly differentiated colorectal adenocarcinoma	Chinese	training
29	Female	65	2	>5 cm	poorly differentiated colorectal adenocarcinoma	Chinese	training
30	Male	41	2	<5 cm	highly differentiated colorectal adenocarcinoma	Chinese	training
31	Female	53	3	<5 cm	poorly differentiated colorectal adenocarcinoma	Chinese	training
32	Female	63	2	<5 cm	poorly differentiated colorectal adenocarcinoma	Chinese	training
33	Male	32	2	<5 cm	poorly differentiated colorectal adenocarcinoma	Chinese	training
34	Male	73	2	<5 cm	highly differentiated colorectal adenocarcinoma	Chinese	training
35	Female	53	2	>5 cm	highly differentiated colorectal adenocarcinoma	Chinese	training
36	Male	27	3	<5 cm	poorly differentiated colorectal adenocarcinoma	Chinese	training
37	Male	64	3	<5 cm	poorly differentiated colorectal adenocarcinoma	Chinese	training
38	Male	55	2	<5 cm	poorly differentiated colorectal adenocarcinoma	Chinese	training
39	Male	66	2	<5 cm	poorly differentiated colorectal adenocarcinoma	Chinese	training
40	Female	65	2	<5 cm	highly differentiated colorectal adenocarcinoma	Chinese	training
41	Male	52	2	>5 cm	poorly differentiated colorectal adenocarcinoma	Chinese	training
42	Female	70	3	<5 cm	poorly differentiated colorectal adenocarcinoma	Chinese	training
43	Male	60	3	<5 cm	poorly differentiated colorectal adenocarcinoma	Chinese	training
44	Male	67	1	>5 cm	highly differentiated colorectal adenocarcinoma	Chinese	training
45	Female	56	3	>5 cm	poorly differentiated colorectal adenocarcinoma	Chinese	training
46	Female	55	3	<5 cm	highly differentiated colorectal adenocarcinoma	Chinese	training
47	Female	62	2	<5 cm	highly differentiated colorectal adenocarcinoma	Chinese	training
48	Female	66	3	>5 cm	poorly differentiated colorectal adenocarcinoma	Chinese	training
49	Male	73	2	>5 cm	highly differentiated colorectal adenocarcinoma	Chinese	training
50	Male	57	1	>5 cm	highly differentiated colorectal adenocarcinoma	Chinese	training
51	Female	53	4	<5 cm	highly differentiated colorectal adenocarcinoma	Chinese	training
52	Male	39	2	<5 cm	highly differentiated colorectal adenocarcinoma	Chinese	training
53	Male	38	3	>5 cm	highly differentiated colorectal adenocarcinoma	Chinese	training
54	Female	71	3	<5 cm	highly differentiated colorectal adenocarcinoma	Chinese	training
55	Female	61	2	<5 cm	highly differentiated colorectal adenocarcinoma	Chinese	training
56	Male	23	3	>5 cm	highly differentiated colorectal adenocarcinoma	Chinese	training
57	Male	53	2	>5 cm	highly differentiated colorectal adenocarcinoma	Chinese	training
58	Male	69	2	<5 cm	highly differentiated colorectal adenocarcinoma	Chinese	training
59	Male	76	2	<5 cm	highly differentiated colorectal adenocarcinoma	Chinese	training
60	Female	63	2	>5 cm	poorly differentiated colorectal adenocarcinoma	Chinese	training
61	Male	73	1	<5 cm	highly differentiated colorectal adenocarcinoma	Chinese	training
62	Male	76	2	>5 cm	highly differentiated colorectal adenocarcinoma	Chinese	training
63	Female	80	2	>5 cm	highly differentiated colorectal adenocarcinoma	Chinese	training
64	Male	54	2	<5 cm	highly differentiated colorectal adenocarcinoma	Chinese	training
65	Female	49	2	<5 cm	moderately differentiated colorectal adenocarcinoma	Chinese	validation
66	Female	66	3	<5 cm	highly differentiated colorectal adenocarcinoma	Chinese	validation
67	Female	48	3	<5 cm	poorly differentiated colorectal adenocarcinoma	Chinese	validation
68	Female	30	2	<5 cm	moderately differentiated colorectal adenocarcinoma	Chinese	validation
69	Female	48	2	<5 cm	highly differentiated colorectal adenocarcinoma	Chinese	validation
70	Female	50	3	<5 cm	poorly differentiated colorectal adenocarcinoma	Chinese	validation
71	Female	46	3	<5 cm	poorly differentiated colorectal adenocarcinoma	Chinese	validation
72	Female	32	3	<5 cm	moderately differentiated colorectal adenocarcinoma	Chinese	validation
73	Female	46	2	<5 cm	moderately differentiated colorectal adenocarcinoma	Chinese	validation
74	Female	45	2	>5 cm	moderately differentiated colorectal adenocarcinoma	Chinese	validation
75	Female	37	2	<5 cm	moderately differentiated colorectal adenocarcinoma	Chinese	validation
76	Female	45	4	>5 cm	moderately differentiated colorectal adenocarcinoma	Chinese	validation
77	Female	40	3	<5 cm	poorly differentiated colorectal adenocarcinoma	Chinese	validation
78	Male	52	4	<5 cm	moderately differentiated colorectal adenocarcinoma	Chinese	validation
79	Female	72	2	<5 cm	moderately differentiated colorectal adenocarcinoma	Chinese	validation
80	Female	68	3	>5 cm	poorly differentiated colorectal adenocarcinoma	Chinese	validation
81	Male	40	4	>5 cm	poorly differentiated colorectal adenocarcinoma	Chinese	validation
82	Male	64	3	<5 cm	moderately differentiated colorectal adenocarcinoma	Chinese	validation
83	Male	76	4	<5 cm	moderately differentiated colorectal adenocarcinoma	Chinese	validation
84	Male	40	4	<5 cm	moderately differentiated colorectal adenocarcinoma	Chinese	validation
85	Male	79	3	<5 cm	moderately differentiated colorectal adenocarcinoma	Chinese	validation
86	Female	64	2	<5 cm	moderately differentiated colorectal adenocarcinoma	Chinese	validation
87	Female	67	3	<5 cm	moderately differentiated colorectal adenocarcinoma	Chinese	validation
88	Male	72	3	<5 cm	moderately differentiated colorectal adenocarcinoma	Chinese	validation
89	Female	43	2	<5 cm	moderately differentiated colorectal adenocarcinoma	Chinese	validation
90	Male	57	3	<5 cm	moderately differentiated colorectal adenocarcinoma	Chinese	validation
91	Female	48	2	<5 cm	moderately differentiated colorectal adenocarcinoma	Chinese	validation
92	Male	64	4	<5 cm	moderately differentiated colorectal adenocarcinoma	Chinese	validation
93	Female	62	2	<5 cm	highly differentiated colorectal adenocarcinoma	Chinese	validation
94	Male	53	3	<5 cm	moderately differentiated colorectal adenocarcinoma	Chinese	validation
95	Female	77	3	<5 cm	highly differentiated colorectal adenocarcinoma	Chinese	validation
96	Female	77	2	<5 cm	moderately differentiated colorectal adenocarcinoma	Chinese	validation
97	Female	35	3	<5 cm	highly differentiated colorectal adenocarcinoma	Chinese	validation
98	Female	71	4	<5 cm	poorly differentiated colorectal adenocarcinoma	Chinese	validation
99	Male	82	3	<5 cm	highly differentiated colorectal adenocarcinoma	Chinese	validation
100	Male	38	3	<5 cm	moderately differentiated colorectal adenocarcinoma	Chinese	validation
101	Female	56	2	<5 cm	moderately differentiated colorectal adenocarcinoma	Chinese	validation
102	Female	82	3	>5 cm	poorly differentiated colorectal adenocarcinoma	Chinese	validation
103	Female	61	3	<5 cm	moderately differentiated colorectal adenocarcinoma	Chinese	validation
104	Female	40	2	<5 cm	moderately differentiated colorectal adenocarcinoma	Chinese	validation
105	Male	67	4	<5 cm	poorly differentiated colorectal adenocarcinoma	Chinese	validation
106	Male	44	3	<5 cm	moderately differentiated colorectal adenocarcinoma	Chinese	validation
107	Male	53	1	>5 cm	moderately differentiated colorectal adenocarcinoma	Chinese	validation
108	Male	59	1	>5 cm	moderately differentiated colorectal adenocarcinoma	Chinese	validation
109	Male	50	2	<5 cm	moderately differentiated colorectal adenocarcinoma	Chinese	validation
110	Female	61	2	<5 cm	moderately differentiated colorectal adenocarcinoma	Chinese	validation
